# Supplementary material for: SMAR1 binds to T(C/G) repeat and inhibits tumor progression by regulating miR-371-373 cluster
Source: Sci Rep. 2016 Sep 27;6:33779. doi: 10.1038/srep33779 (PMC5037395; doi:10.1038/srep33779)
Supplement: Supplementary Data 1 [file srep33779-s2.xls]

## Sheet: Info
SMAR1 binds to T(C/G) repeat and inhibits tumor progression by regulating miR-371-373 cluster
Jinumary Mathai1, Smriti P.K. Mittal2, Aftab Alam1, Payal Ranade1, Devraj Mogare1, Sonal Patel1, Smita Saxena3, Suvankar Ghorai1, Abhijeet P. Kulkarni3 and Samit Chattopadhyay1#*
1Chromatin and Disease Biology Lab, National Centre for Cell Science, Savitribai Phule Pune University Campus, Ganeshkhind, Pune-411007, India
2Department of Zoology, Savitribai Phule Pune University Campus, Pune 411007, India
3Bioinformatics Centre, Savitribai Phule Pune University Campus, Pune 411007, India
#Present address: CSIR-Indian Institute of Chemical Biology, Raja S. C. Mullick Road, Jadavpur, Kolkata 700032, India
*To whom correspondence should be addressed: Dr. Samit Chattopadhyay, Tel: +91-33-24735368, Fax: +91-33-24735197; E-mail: samit@iicb.res.in
Supplementary spreadsheets showing details of SMAR1 peaks and downstream gene annotations
Coding genes p53 wt- HCT116 p53+/+ protein coding gene annotation
Coding,non-coding genes p53 wt- HCT116 p53+/+ protein coding as well as non-coding gene annotations
Coding genes p53 null- HCT116 p53-/- protein coding gene annotations
Coding,non-coding genes p53 null- HCT116 p53-/- protein coding as well as non-coding gene annotations

## Sheet: Coding genes p53 wt
chromosome	start	end	peak_id	tags	associated genes and TSS
chr1	726469	726509	MACS_peak_3	4	SAMD11 (-134632), OR4F16 (-104455)
chr1	2161128	2161181	MACS_peak_9	4	RER1 (-162059), SKI (+1021)
chr1	2258758	2258796	MACS_peak_10	4	RER1 (-64437), SKI (+98643)
chr1	3455268	3455317	MACS_peak_15	4	MEGF6 (+72766), ARHGEF16 (+84146)
chr1	3803661	3803749	MACS_peak_18	4	AJAP1 (-911400), DFFB (+29860)
chr1	7341863	7341898	MACS_peak_33	4	VAMP3 (-489448), CAMTA1 (+496497)
chr1	7662078	7662112	MACS_peak_34	4	VAMP3 (-169234), CAMTA1 (+816711)
chr1	9637225	9637310	MACS_peak_40	4	TMEM201 (-11664), SLC25A33 (+37740)
chr1	11621985	11622022	MACS_peak_44	4	PTCHD2 (+82709), FBXO2 (+92884)
chr1	14601943	14601980	MACS_peak_45	4	KAZN (-323251), PRDM2 (+570612)
chr1	14954474	14954505	MACS_peak_47	4	TMEM51 (-525739), KAZN (+29277)
chr1	15641199	15641234	MACS_peak_48	4	EFHD2 (-95174), TMEM51 (+160988)
chr1	18632025	18632108	MACS_peak_52	4	KLHDC7A (-175357), IGSF21 (+197827)
chr1	19150994	19151034	MACS_peak_53	4	TAS1R2 (+35141), PAX7 (+193514)
chr1	19233651	19233739	MACS_peak_55	4	ALDH4A1 (-4402)
chr1	23065794	23065854	MACS_peak_62	4	KDM1A (-280117), EPHB2 (+28493)
chr1	25213996	25214060	MACS_peak_64	4	RUNX3 (+42742), CLIC4 (+142268)
chr1	26093794	26093833	MACS_peak_65	4	SEPN1 (-32853), MAN1C1 (+149855)
chr1	26736859	26736920	MACS_peak_67	4	LIN28A (-379)
chr1	26965939	26965983	MACS_peak_68	4	ARID1A (-56561), RPS6KA1 (+93618)
chr1	29642680	29642731	MACS_peak_77	4	PTPRU (+79678)
chr1	30558697	30558730	MACS_peak_79	4	MATN1 (+637718), PTPRU (+995686)
chr1	30789962	30790004	MACS_peak_80	4	MATN1 (+406449)
chr1	35318380	35318427	MACS_peak_85	4	C1orf212 (+7013), GJA4 (+59805)
chr1	38199442	38199499	MACS_peak_90	4	EPHA10 (+31353), CDCA8 (+41312)
chr1	39126508	39126545	MACS_peak_94	4	POU3F1 (-614077), RRAGC (+198813)
chr1	39418016	39418053	MACS_peak_95	4	AKIRIN1 (-38881), RHBDL2 (-10579)
chr1	39893730	39893805	MACS_peak_97	4	BMP8A (-63550), MACF1 (+96827)
chr1	42647530	42647571	MACS_peak_100	4	GUCA2A (-17156), FOXJ3 (+153352)
chr1	45256873	45256940	MACS_peak_105	4	BEST4 (-3481)
chr1	46518626	46518713	MACS_peak_108	4	PIK3R3 (+79710), MAST2 (+249385)
chr1	47642380	47642435	MACS_peak_111	4	PDZK1IP1 (+13363), CYP4A22 (+39301)
chr1	49029077	49029157	MACS_peak_112	4	SPATA6 (-91241), BEND5 (+213430)
chr1	49542722	49542797	MACS_peak_113	4	BEND5 (-300213), AGBL4 (+946866)
chr1	55465165	55465233	MACS_peak_120	4	BSND (+582)
chr1	62780412	62780495	MACS_peak_125	4	USP1 (-121521), INADL (+572305)
chr1	70525156	70525201	MACS_peak_132	4	SRSF11 (-146186), LRRC7 (+299321)
chr1	71317063	71317135	MACS_peak_134	4	PTGER3 (+196392), CTH (+440198)
chr1	75049162	75049197	MACS_peak_138	4	TYW3 (-149656), FPGT-TNNI3K (+385284)
chr1	76125187	76125218	MACS_peak_141	4	ACADM (-64840), SLC44A5 (-48404)
chr1	76882314	76882402	MACS_peak_143	4	ST6GALNAC5 (-450828), ST6GALNAC3 (+341969)
chr1	77337748	77337797	MACS_peak_144	4	ST6GALNAC5 (+4587), PIGK (+347359)
chr1	80990562	80990598	MACS_peak_150	4	NONE
chr1	85353843	85353908	MACS_peak_155	4	SSX2IP (-197636), LPAR3 (+5020)
chr1	92460978	92461011	MACS_peak_164	4	EPHX4 (-34538), BRDT (+43286)
chr1	93986607	93986652	MACS_peak_165	4	FNBP1L (+72942), BCAR3 (+160755)
chr1	95413551	95413602	MACS_peak_167	4	CNN3 (-20842), ALG14 (+124930)
chr1	95997253	95997302	MACS_peak_170	4	RWDD3 (+297567)
chr1	96938387	96938465	MACS_peak_171	4	PTBP2 (-248749)
chr1	99493295	99493355	MACS_peak_179	4	LPPR4 (-236523), LPPR5 (-22876)
chr1	103997512	103997557	MACS_peak_185	4	COL11A1 (-423483), RNPC3 (-71043)
chr1	104591806	104591849	MACS_peak_187	4	AMY1B (+299388)
chr1	105119767	105119807	MACS_peak_188	4	AMY1B (+827347)
chr1	108637034	108637067	MACS_peak_191	4	VAV3 (-129506), SLC25A24 (+105923)
chr1	112269315	112269361	MACS_peak_197	4	DDX20 (-28852), RAP1A (+106933)
chr1	116307353	116307433	MACS_peak_204	4	CASQ2 (+4033), VANGL1 (+122819)
chr1	118679411	118679456	MACS_peak_208	4	SPAG17 (+48414), WDR3 (+207062)
chr1	120320951	120321025	MACS_peak_210	4	HMGCS2 (-9433), REG4 (+33215)
chr1	144158626	144158678	MACS_peak_217	4	PPIAL4G (-390771), PPIAL4A (+205594)
chr1	144203047	144203093	MACS_peak_218	4	PPIAL4G (-435189), PPIAL4A (+161176)
chr1	147049305	147049390	MACS_peak_224	4	BCL9 (+36166), ACP6 (+93286)
chr1	147119994	147120077	MACS_peak_225	4	ACP6 (+22598), BCL9 (+106854)
chr1	148263453	148263504	MACS_peak_228	4	NBPF15 (-297368), PPIAL4F (-60943)
chr1	151630476	151630563	MACS_peak_231	4	SNX27 (+45858), CELF3 (+58770)
chr1	154909489	154909531	MACS_peak_235	4	PMVK (-26)
chr1	155464691	155464750	MACS_peak_240	4	POU5F1P4 (+61750), ASH1L (+67603)
chr1	155913504	155913581	MACS_peak_241	4	RXFP4 (+2063), ARHGEF2 (+34793)
chr1	156180849	156180892	MACS_peak_242	4	PMF1-BGLAP (-1908)
chr1	159063521	159063552	MACS_peak_247	4	CADM3 (-77840), AIM2 (-16890)
chr1	162252863	162252900	MACS_peak_253	4	SH2D1B (+129046), NOS1AP (+213301)
chr1	163141062	163141107	MACS_peak_254	4	RGS5 (+31878), RGS4 (+102689)
chr1	165890451	165890493	MACS_peak_258	4	POGK (-918252), UCK2 (+93740)
chr1	167233584	167233652	MACS_peak_260	4	POU2F1 (+43552), CD247 (+254229)
chr1	168670090	168670164	MACS_peak_263	4	DPT (+28315), XCL1 (+124416)
chr1	174141307	174141352	MACS_peak_271	4	GPR52 (-275882), RABGAP1L (+12778)
chr1	175289102	175289139	MACS_peak_273	4	TNN (+252127), TNR (+423631)
chr1	175453653	175453695	MACS_peak_274	4	TNR (+259078), TNN (+416680)
chr1	178021149	178021187	MACS_peak_278	4	SEC16B (-82118), RASAL2 (-41696)
chr1	178145768	178145804	MACS_peak_279	4	C1orf49 (-336426), RASAL2 (+82922)
chr1	178433693	178433734	MACS_peak_280	4	C1orf49 (-48498), RASAL2 (+370850)
chr1	178630686	178630768	MACS_peak_281	4	RALGPS2 (-63573), C1orf49 (+148515)
chr1	178989290	178989335	MACS_peak_282	4	ANGPTL1 (-149098), FAM20B (-5761)
chr1	179641085	179641126	MACS_peak_283	4	FAM163A (-71192), TDRD5 (+80349)
chr1	182259037	182259096	MACS_peak_286	4	ZNF648 (-228220), GLUL (+101472)
chr1	184091134	184091178	MACS_peak_291	4	TSEN15 (+70345), EDEM3 (+632885)
chr1	184636366	184636422	MACS_peak_293	4	EDEM3 (+87647), TSEN15 (+615583)
chr1	190015506	190015546	MACS_peak_295	4	FAM5C (+431233)
chr1	190392024	190392112	MACS_peak_296	4	FAM5C (+54691)
chr1	192525797	192525841	MACS_peak_297	4	RGS1 (-19038), RGS21 (+239697)
chr1	192987273	192987359	MACS_peak_298	4	UCHL5 (+41207), RGS2 (+209147)
chr1	193203277	193203352	MACS_peak_299	4	B3GALT2 (-47572)
chr1	195045492	195045557	MACS_peak_301	4	NONE
chr1	195339071	195339120	MACS_peak_303	4	NONE
chr1	195723938	195723973	MACS_peak_305	4	KCNT2 (+853543)
chr1	197737374	197737431	MACS_peak_307	4	DENND1B (+7220), CRB1 (+500069)
chr1	198999180	198999236	MACS_peak_308	4	NR5A2 (-997562), PTPRC (+391071)
chr1	201620254	201620298	MACS_peak_315	4	IPO9 (-178012), NAV1 (+2826)
chr1	205198245	205198316	MACS_peak_319	4	TMCC2 (+1243), NUAK2 (+92602)
chr1	205527649	205527720	MACS_peak_320	4	MFSD4 (-10427), CDK18 (+54001)
chr1	205718223	205718295	MACS_peak_322	4	SLC45A3 (-68629), NUCKS1 (+1113)
chr1	209467943	209467975	MACS_peak_328	4	CAMK1G (-289086)
chr1	213549423	213549468	MACS_peak_333	4	PROX1 (-612414), RPS6KC1 (+324858)
chr1	215158813	215158889	MACS_peak_339	4	KCNK2 (-97709), CENPF (+382319)
chr1	221313736	221313796	MACS_peak_346	4	HLX (+261023), DUSP10 (+601750)
chr1	222040232	222040309	MACS_peak_348	4	DUSP10 (-124755), HHIPL2 (+681173)
chr1	222639149	222639214	MACS_peak_349	4	DUSP10 (-723666), HHIPL2 (+82262)
chr1	223339366	223339445	MACS_peak_350	4	TLR5 (-22782), SUSD4 (+198138)
chr1	225806781	225806815	MACS_peak_354	4	LBR (-190983), ENAH (+34047)
chr1	226012475	226012553	MACS_peak_355	4	EPHX1 (+14717), TMEM63A (+57906)
chr1	227142830	227142872	MACS_peak_356	4	ADCK3 (+14913), CDC42BPA (+362975)
chr1	227536506	227536542	MACS_peak_357	4	ZNF678 (-214696), CDC42BPA (-30698)
chr1	227823230	227823271	MACS_peak_358	4	SNAP47 (-99446), ZNF678 (+72031)
chr1	228254397	228254476	MACS_peak_360	4	ARF1 (-15924), WNT3A (+59714)
chr1	228908663	228908744	MACS_peak_364	4	RAB4A (-498175), RHOU (+37880)
chr1	231276873	231276930	MACS_peak_369	4	TRIM67 (-21772), ARV1 (+162079)
chr1	234776815	234776881	MACS_peak_374	4	IRF2BP2 (-31577), TOMM20 (+515408)
chr1	239485702	239485757	MACS_peak_385	4	CHRM3 (-306643)
chr1	239743550	239743593	MACS_peak_386	4	CHRM3 (-48801)
chr1	241584812	241584856	MACS_peak_387	4	RGS7 (-64356), FH (+98251)
chr1	242552073	242552151	MACS_peak_389	4	MAP1LC3C (-389727), PLD5 (+135886)
chr1	242808686	242808740	MACS_peak_391	4	PLD5 (-120715), CEP170 (+609995)
chr1	247087028	247087112	MACS_peak_398	4	AHCTF1 (+7656), SCCPDH (+199692)
chr1	247938112	247938165	MACS_peak_401	4	OR1C1 (-16431), OR14A16 (+40892)
chr10	1652935	1653022	MACS_peak_403	4	IDI1 (-557918), ADARB2 (+126691)
chr10	2234615	2234677	MACS_peak_404	4	PFKP (-875066), ADARB2 (-454976)
chr10	4337781	4337839	MACS_peak_411	4	AKR1E2 (-530592), KLF6 (-510337)
chr10	9141559	9141607	MACS_peak_421	4	NONE
chr10	9922677	9922753	MACS_peak_423	4	NONE
chr10	12094715	12094783	MACS_peak_424	4	DHTKD1 (-16185), UPF2 (-9909)
chr10	13898208	13898253	MACS_peak_429	4	PRPF18 (+269292), FRMD4A (+474635)
chr10	14534122	14534183	MACS_peak_432	4	FRMD4A (-161287), CDNF (+345830)
chr10	18175272	18175313	MACS_peak_443	4	SLC39A12 (-65475), MRC1 (+76941)
chr10	18176964	18177022	MACS_peak_444	4	SLC39A12 (-63775), MRC1 (+78641)
chr10	19805538	19805601	MACS_peak_446	4	PLXDC2 (-299802), C10orf112 (+27547)
chr10	20378098	20378140	MACS_peak_448	4	PLXDC2 (+272747), NEBL (+808412)
chr10	23738309	23738387	MACS_peak_452	4	KIAA1217 (-759372), PTF1A (+256888)
chr10	24501031	24501065	MACS_peak_454	4	KIAA1217 (+3328), ARHGAP21 (+511549)
chr10	29763805	29763892	MACS_peak_463	4	SVIL (+160052), LYZL1 (+185859)
chr10	33822230	33822266	MACS_peak_467	4	NRP1 (-198415)
chr10	34281001	34281084	MACS_peak_468	4	NRP1 (-657210), PARD3 (+823210)
chr10	35693422	35693498	MACS_peak_472	4	GJD4 (-200878), CCNY (+67658)
chr10	37204607	37204647	MACS_peak_474	4	ANKRD30A (-210158)
chr10	37314483	37314526	MACS_peak_475	4	ANKRD30A (-100280)
chr10	39084726	39084765	MACS_peak_490	4	HSD17B7P2 (+439438)
chr10	39086060	39086107	MACS_peak_491	4	HSD17B7P2 (+440776)
chr10	42661853	42661899	MACS_peak_535	4	ZNF33B (+472116)
chr10	42799626	42799661	MACS_peak_539	4	ZNF33B (+334348)
chr10	43261778	43261855	MACS_peak_543	4	ZNF33B (-127825), BMS1 (-16137)
chr10	44406091	44406152	MACS_peak_545	4	HNRNPA3P1 (-120257), CXCL12 (+474423)
chr10	47071401	47071455	MACS_peak_548	4	SYT15 (-100827), PPYR1 (-12106)
chr10	50611943	50611978	MACS_peak_555	4	DRGX (-12054), ERCC6 (+135186)
chr10	54160823	54160910	MACS_peak_559	4	DKK1 (+86826), MBL2 (+370593)
chr10	55313829	55313878	MACS_peak_562	4	MBL2 (-782394)
chr10	62208388	62208474	MACS_peak_563	4	CDK1 (-329781), ANK3 (-58797)
chr10	63532270	63532317	MACS_peak_567	4	TMEM26 (-319086), ARID5B (-128719)
chr10	68472337	68472368	MACS_peak_575	4	LRRTM3 (-213439)
chr10	71023949	71023994	MACS_peak_582	4	HK1 (-5784), HKDC1 (+43913)
chr10	71830709	71830754	MACS_peak_585	4	H2AFY2 (+18375), AIFM2 (+61958)
chr10	72255770	72255806	MACS_peak_587	4	NODAL (-54323), PRF1 (+106743)
chr10	73289795	73289835	MACS_peak_589	4	CDH23 (+133124), C10orf105 (+189763)
chr10	75376382	75376449	MACS_peak_591	4	USP54 (-40983), MYOZ1 (+25099)
chr10	76154445	76154481	MACS_peak_593	4	KAT6B (-431916), ADK (+243520)
chr10	77807511	77807555	MACS_peak_594	4	ZNF503 (-646020)
chr10	78828598	78828654	MACS_peak_595	4	KCNMA1 (+568951)
chr10	80779466	80779524	MACS_peak_597	4	ZMIZ1 (-49297), RPS24 (+985977)
chr10	82428586	82428621	MACS_peak_601	4	TSPAN14 (+214566)
chr10	83995720	83995768	MACS_peak_603	4	NRG3 (+360674)
chr10	84308295	84308328	MACS_peak_605	4	NRG3 (+673242)
chr10	86523830	86523881	MACS_peak_607	4	RGR (+519047)
chr10	86751377	86751413	MACS_peak_609	4	RGR (+746586)
chr10	87427059	87427104	MACS_peak_611	4	GRID1 (+699168)
chr10	91423517	91423594	MACS_peak_614	4	KIF20B (-37811), PANK1 (-18227)
chr10	91674351	91674422	MACS_peak_616	4	KIF20B (+213020), HTR7 (+943284)
chr10	92433373	92433452	MACS_peak_619	4	HTR7 (+184258), KIF20B (+972046)
chr10	94148312	94148344	MACS_peak_622	4	MARCH5 (+97408), IDE (+185524)
chr10	95191880	95191964	MACS_peak_626	4	MYOF (+50152), CYP26A1 (+358275)
chr10	97380163	97380242	MACS_peak_628	4	SORBS1 (-179266), ALDH18A1 (+36364)
chr10	97686534	97686613	MACS_peak_629	4	CCNJ (-116585), ENTPD1 (+215038)
chr10	98453184	98453229	MACS_peak_631	4	TM9SF3 (-106398), PIK3AP1 (+27072)
chr10	98943772	98943827	MACS_peak_632	4	SLIT1 (+1883), C10orf12 (+202759)
chr10	99188276	99188362	MACS_peak_633	4	PGAM1 (+2292), EXOSC1 (+17449)
chr10	99672859	99672894	MACS_peak_634	4	GOLGA7B (+62882), CRTAC1 (+117708)
chr10	101643403	101643435	MACS_peak_635	4	ABCC2 (+100956), DNMBP (+126257)
chr10	101875482	101875551	MACS_peak_636	4	CPN1 (-33875), ERLIN1 (+70297)
chr10	102285482	102285527	MACS_peak_638	4	SEC31B (-5910), NDUFB8 (+4131)
chr10	103888300	103888334	MACS_peak_642	4	PPRC1 (-4470)
chr10	106059048	106059112	MACS_peak_646	4	GSTO2 (+30449), ITPRIP (+34583)
chr10	109358386	109358439	MACS_peak_651	4	SORCS1 (-433947)
chr10	111286940	111287016	MACS_peak_653	4	XPNPEP1 (+396333)
chr10	116071986	116072033	MACS_peak_658	4	VWA2 (+72992), AFAP1L2 (+92505)
chr10	116520155	116520218	MACS_peak_660	4	TRUB1 (-177765), ABLIM1 (-102129)
chr10	117390354	117390432	MACS_peak_661	4	ATRNL1 (+537269), GFRA1 (+642733)
chr10	117453680	117453723	MACS_peak_662	4	GFRA1 (+579424), ATRNL1 (+600578)
chr10	118672551	118672599	MACS_peak_665	4	ENO4 (+63552), KIAA1598 (+92513)
chr10	119078912	119078968	MACS_peak_666	4	PDZD8 (+55997), SLC18A2 (+78356)
chr10	121153370	121153409	MACS_peak_672	4	RGS10 (+148832), GRK5 (+186193)
chr10	121576184	121576258	MACS_peak_673	4	MCMBP (+56173), INPP5F (+90662)
chr10	122481759	122481833	MACS_peak_675	4	WDR11 (-128891), PPAPDC1A (+265330)
chr10	123350498	123350546	MACS_peak_676	4	FGFR2 (+7450), WDR11 (+739835)
chr10	124321147	124321208	MACS_peak_678	4	DMBT1 (+997)
chr10	126430152	126430207	MACS_peak_683	4	FAM53B (+2750), LHPP (+279839)
chr10	126737617	126737661	MACS_peak_685	4	C10orf137 (-670445), CTBP2 (-21186)
chr10	127983457	127983492	MACS_peak_688	4	ADAM12 (+93652), FANK1 (+398367)
chr10	133968717	133968762	MACS_peak_703	4	DPYSL4 (-31674), JAKMIP3 (+50427)
chr11	467139	467184	MACS_peak_718	4	PTDSS2 (+16882), RNH1 (+39659)
chr11	744785	744871	MACS_peak_719	4	TALDO1 (-2604)
chr11	1122163	1122211	MACS_peak_720	4	MUC5B (-122108), MUC2 (+47312)
chr11	1764294	1764336	MACS_peak_722	4	IFITM10 (+7509), KRTAP5-6 (+45890)
chr11	3252777	3252846	MACS_peak_729	4	MRGPRE (+804)
chr11	3583418	3583450	MACS_peak_730	4	ZNF195 (-182982), ART5 (+80051)
chr11	3631406	3631474	MACS_peak_731	4	ZNF195 (-230988), ART5 (+32045)
chr11	4258377	4258410	MACS_peak_732	4	OR52B4 (+131222), RRM1 (+142470)
chr11	7916063	7916110	MACS_peak_733	4	OR10A6 (+34122), OR5E1P (+45489)
chr11	8212022	8212079	MACS_peak_734	4	RIC3 (-21461), LMO1 (+73355)
chr11	9343502	9343587	MACS_peak_738	4	IPO7 (-62624), TMEM41B (-7230)
chr11	11501799	11501831	MACS_peak_743	4	CSNK2A1 (-126911), GALNTL4 (+141746)
chr11	14216075	14216111	MACS_peak_748	4	RRAS2 (+164637), SPON1 (+231909)
chr11	18286295	18286337	MACS_peak_751	4	SAA1 (-1492)
chr11	19353775	19353814	MACS_peak_752	4	NAV2 (-381086), E2F8 (-91288)
chr11	21905884	21905940	MACS_peak_755	4	ANO5 (-308810)
chr11	22293839	22293885	MACS_peak_757	4	SLC17A6 (-65805), ANO5 (+79140)
chr11	29587278	29587329	MACS_peak_767	4	KCNA4 (+451273)
chr11	34162941	34162986	MACS_peak_772	4	NAT10 (+35853), ABTB2 (+216591)
chr11	36389295	36389334	MACS_peak_775	4	PRR5L (-8220), LDLRAD3 (+423703)
chr11	36842771	36842803	MACS_peak_777	4	RAG2 (-222958)
chr11	38830053	38830135	MACS_peak_781	4	NONE
chr11	39323473	39323525	MACS_peak_782	4	LRRC4C (+992165)
chr11	45063951	45064017	MACS_peak_786	4	TP53I11 (-91376), SYT13 (+243900)
chr11	45389638	45389700	MACS_peak_788	4	SYT13 (-81785), CHST1 (+297537)
chr11	48861297	48861332	MACS_peak_792	4	LOC283116 (-191837), OR4A47 (+350970)
chr11	49971573	49971608	MACS_peak_793	4	OR4C13 (-2352)
chr11	50769590	50769633	MACS_peak_795	4	OR4C12 (-765541), OR4A5 (+642836)
chr11	54979503	54979550	MACS_peak_799	4	TRIM48 (-50131)
chr11	55006706	55006793	MACS_peak_800	4	TRIM48 (-22908)
chr11	55024627	55024664	MACS_peak_801	4	TRIM48 (-5012)
chr11	58346408	58346453	MACS_peak_803	4	LPXN (-3041), ZFP91 (-156)
chr11	64422651	64422729	MACS_peak_809	4	SLC22A12 (+64408), NRXN2 (+67970)
chr11	68646605	68646643	MACS_peak_816	4	CPT1A (-37225), MRPL21 (+24679)
chr11	69709675	69709707	MACS_peak_819	4	ANO1 (-214717), FGF3 (-75499)
chr11	73755424	73755493	MACS_peak_826	4	UCP3 (-35177), C2CD3 (+126605)
chr11	76137776	76137833	MACS_peak_829	4	PRKRIR (-45925), C11orf30 (-18264)
chr11	76513233	76513277	MACS_peak_830	4	ACER3 (-58662), TSKU (+18970)
chr11	78307847	78307899	MACS_peak_832	4	NARS2 (-21964), ODZ4 (+843822)
chr11	81019086	81019120	MACS_peak_835	4	NONE
chr11	81166263	81166311	MACS_peak_836	4	NONE
chr11	81980598	81980639	MACS_peak_838	4	PRCP (+630938)
chr11	82373041	82373094	MACS_peak_840	4	PRCP (+238489)
chr11	83617084	83617120	MACS_peak_841	4	CCDC90B (-619725)
chr11	85068283	85068328	MACS_peak_844	4	DLG2 (+270008)
chr11	85370477	85370531	MACS_peak_846	4	CREBZF (+5678), TMEM126A (+11541)
chr11	86701692	86701733	MACS_peak_849	4	TMEM135 (-47173), FZD4 (-35273)
chr11	86985808	86985867	MACS_peak_850	4	TMEM135 (+236952), RAB38 (+922797)
chr11	88555934	88555967	MACS_peak_852	4	CTSC (-485010), GRM5 (+225289)
chr11	91088328	91088402	MACS_peak_854	4	FAT3 (-996897)
chr11	95911078	95911113	MACS_peak_859	4	MTMR2 (-253725), MAML2 (+165248)
chr11	99607864	99607916	MACS_peak_862	4	ARHGAP42 (-950517), CNTN5 (+716184)
chr11	99727810	99727849	MACS_peak_863	4	ARHGAP42 (-830577), CNTN5 (+836124)
chr11	102920457	102920497	MACS_peak_867	4	MMP13 (-94014), DCUN1D5 (+42467)
chr11	104040578	104040640	MACS_peak_869	4	PDGFD (-5582), CASP12 (+728788)
chr11	105132503	105132537	MACS_peak_873	4	GRIA4 (-348280), CARD18 (-122059)
chr11	107686745	107686790	MACS_peak_876	4	SLN (-103981), SLC35F2 (+43146)
chr11	108694762	108694831	MACS_peak_878	4	C11orf87 (-598049), DDX10 (+158981)
chr11	109372346	109372423	MACS_peak_880	4	ZC3H12C (-591702), C11orf87 (+79539)
chr11	110654842	110654881	MACS_peak_881	4	ARHGAP20 (-71411), POU2AF1 (+595295)
chr11	111047221	111047293	MACS_peak_882	4	ARHGAP20 (-463806), POU2AF1 (+202900)
chr11	112643269	112643356	MACS_peak_883	4	C11orf34 (-511730), NCAM1 (-188656)
chr11	115761634	115761687	MACS_peak_889	4	CADM1 (-386420), ZNF259 (+897078)
chr11	116097126	116097212	MACS_peak_890	4	CADM1 (-721928), ZNF259 (+561570)
chr11	116788437	116788485	MACS_peak_893	4	APOA1 (-80123), SIK3 (+180532)
chr11	117503699	117503786	MACS_peak_895	4	DSCAML1 (+164233), CEP164 (+305172)
chr11	119077185	119077261	MACS_peak_896	4	CBL (+233)
chr11	122455564	122455647	MACS_peak_902	4	BLID (-468683), UBASH3B (-70792)
chr11	123381773	123381830	MACS_peak_903	4	CLMP (-315795), GRAMD1B (-14726)
chr11	123941724	123941761	MACS_peak_904	4	OLFR959 (-87382), OR10G7 (-32035)
chr11	124030303	124030346	MACS_peak_905	4	OR10D3 (-25650), OLFR959 (+1200)
chr11	125932948	125933022	MACS_peak_908	4	CDON (+202)
chr11	126203762	126203796	MACS_peak_909	4	ST3GAL4 (-21761), DCPS (+30132)
chr11	126261819	126261863	MACS_peak_910	4	ST3GAL4 (+36301), KIRREL3 (+608925)
chr11	132057965	132058019	MACS_peak_922	4	NTM (+277280), OPCML (+755045)
chr12	6465130	6465214	MACS_peak_944	4	TNFRSF1A (-13889), SCNN1A (+19218)
chr12	7449180	7449223	MACS_peak_945	4	ACSM4 (-7726), PEX5 (+106244)
chr12	7725282	7725347	MACS_peak_946	4	CD163 (-68901), APOBEC1 (+93187)
chr12	13531736	13531773	MACS_peak_954	4	EMP1 (+182153), GRIN2B (+601267)
chr12	15105893	15105936	MACS_peak_956	4	ERP27 (-14452), ARHGDIB (+8647)
chr12	16348137	16348173	MACS_peak_958	4	SLC15A5 (+82464), DERA (+283969)
chr12	17726000	17726035	MACS_peak_959	4	LMO3 (-967114), RERGL (+517096)
chr12	20317326	20317372	MACS_peak_964	4	PDE3A (-204830), AEBP2 (+724741)
chr12	22928918	22928951	MACS_peak_968	4	ETNK1 (+150859)
chr12	23767942	23768017	MACS_peak_971	4	SOX5 (+334657), ETNK1 (+989904)
chr12	23911948	23911996	MACS_peak_972	4	SOX5 (+190665)
chr12	25217944	25218020	MACS_peak_973	4	LYRM5 (-130168), LRMP (+12801)
chr12	25273245	25273278	MACS_peak_974	4	LYRM5 (-74888), LRMP (+68081)
chr12	34127791	34127840	MACS_peak_986	4	SYT10 (-535062), ALG10 (-47400)
chr12	34853107	34853140	MACS_peak_989	4	ALG10 (+677908)
chr12	38003084	38003167	MACS_peak_991	4	ALG10B (-707431)
chr12	41431458	41431511	MACS_peak_995	4	PDZRN4 (-150765), CNTN1 (+345127)
chr12	41621686	41621723	MACS_peak_996	4	PDZRN4 (+39455), GXYLT1 (+916968)
chr12	42210342	42210427	MACS_peak_998	4	GXYLT1 (+328288), PDZRN4 (+628135)
chr12	42446360	42446396	MACS_peak_999	4	GXYLT1 (+92295), PDZRN4 (+864128)
chr12	46435422	46435490	MACS_peak_1002	4	SCAF11 (-51055), SLC38A1 (+227752)
chr12	46759924	46759981	MACS_peak_1004	4	SLC38A1 (-96745), SLC38A2 (+6692)
chr12	46911884	46911952	MACS_peak_1005	4	SLC38A2 (-145273), SLC38A4 (+307862)
chr12	47322718	47322754	MACS_peak_1006	4	SLC38A4 (-102956), AMIGO2 (+150998)
chr12	50319252	50319307	MACS_peak_1010	4	AQP2 (-25244), FAIM2 (-21520)
chr12	52597080	52597143	MACS_peak_1014	4	KRT7 (-29842), KRT80 (-11328)
chr12	52707668	52707736	MACS_peak_1015	4	KRT83 (+7480), KRT86 (+12053)
chr12	55712014	55712049	MACS_peak_1019	4	OR6C1 (-2352)
chr12	57526388	57526423	MACS_peak_1022	4	NXPH4 (-84172), LRP1 (+4124)
chr12	61527070	61527115	MACS_peak_1027	4	NONE
chr12	63111227	63111260	MACS_peak_1031	4	PPM1H (+217421), MON2 (+250647)
chr12	63679681	63679767	MACS_peak_1032	4	AVPR1A (-133134), DPY19L2 (+382630)
chr12	65013787	65013822	MACS_peak_1036	4	RASSF3 (+9512), GNS (+139421)
chr12	68658633	68658673	MACS_peak_1042	4	IL22 (-11372), MDM1 (+67508)
chr12	69550459	69550543	MACS_peak_1043	4	CPM (-223522), CPSF6 (-82816)
chr12	71124578	71124615	MACS_peak_1046	4	PTPRB (-93377), PTPRR (+189987)
chr12	72065176	72065254	MACS_peak_1048	4	TMEM19 (-14663), ZFC3H1 (-7466)
chr12	72350343	72350387	MACS_peak_1049	4	TRHDE (-316164), TPH2 (+17739)
chr12	72415138	72415170	MACS_peak_1050	4	TRHDE (-251375), TPH2 (+82528)
chr12	72849917	72849964	MACS_peak_1051	4	TRHDE (+183412)
chr12	73606273	73606314	MACS_peak_1052	4	TRHDE (+939765)
chr12	76866442	76866474	MACS_peak_1057	4	BBS10 (-124236), OSBPL8 (+87131)
chr12	79189148	79189236	MACS_peak_1062	4	SYT1 (-250241), NAV3 (+964123)
chr12	79244125	79244157	MACS_peak_1063	4	SYT1 (-195292)
chr12	81012120	81012202	MACS_peak_1066	4	MYF6 (-89247), PTPRQ (+174035)
chr12	81300838	81300875	MACS_peak_1067	4	LIN7A (+30837), MYF5 (+190149)
chr12	81824303	81824336	MACS_peak_1069	4	PPFIA2 (+328789), ACSS3 (+352511)
chr12	81832930	81832968	MACS_peak_1070	4	PPFIA2 (+320160), ACSS3 (+361140)
chr12	82110303	82110367	MACS_peak_1071	4	PPFIA2 (+42774), ACSS3 (+638526)
chr12	82802357	82802419	MACS_peak_1072	4	TMTC2 (-278546), CCDC59 (-50189)
chr12	83219627	83219672	MACS_peak_1073	4	TMTC2 (+138716)
chr12	85276719	85276752	MACS_peak_1075	4	SLC6A15 (+29870)
chr12	86117086	86117129	MACS_peak_1079	4	RASSF9 (+113210), ALX1 (+443072)
chr12	89722289	89722330	MACS_peak_1082	4	KITLG (-748060), DUSP6 (+23986)
chr12	90071751	90071793	MACS_peak_1083	4	ATP2B1 (-21928)
chr12	92285834	92285881	MACS_peak_1085	4	DCN (-712499), BTG1 (+253815)
chr12	92372798	92372878	MACS_peak_1086	4	DCN (-799479), BTG1 (+166835)
chr12	94770469	94770510	MACS_peak_1090	4	CCDC41 (+83274), PLXNC1 (+227991)
chr12	99528425	99528478	MACS_peak_1101	4	APAF1 (+489374), ANKS1B (+849980)
chr12	102658781	102658830	MACS_peak_1106	4	PMCH (-67192), IGF1 (+215572)
chr12	103681577	103681608	MACS_peak_1107	4	STAB2 (-299476), ASCL1 (+330141)
chr12	107640077	107640126	MACS_peak_1110	4	CRY1 (-152504), BTBD11 (-72095)
chr12	107645625	107645672	MACS_peak_1111	4	CRY1 (-158051), BTBD11 (-66548)
chr12	107838699	107838783	MACS_peak_1112	4	PWP1 (-240849), BTBD11 (+126544)
chr12	110038475	110038531	MACS_peak_1117	4	MVK (+27003), TRPV4 (+232709)
chr12	113169035	113169083	MACS_peak_1123	4	RPH3A (-60490), PTPN11 (+312523)
chr12	113917163	113917198	MACS_peak_1125	4	LHX5 (-7304), RBM19 (+486995)
chr12	114112915	114112954	MACS_peak_1126	4	LHX5 (-203058), RBM19 (+291241)
chr12	114200530	114200609	MACS_peak_1129	4	LHX5 (-290693), RBM19 (+203606)
chr12	116175646	116175688	MACS_peak_1136	4	MED13L (+539324)
chr12	119571116	119571150	MACS_peak_1144	4	HSPB8 (-45462), SRRM4 (+151833)
chr12	120270829	120270884	MACS_peak_1151	4	CIT (+44238), PRKAB1 (+165096)
chr12	120686301	120686339	MACS_peak_1152	4	RPLP0 (-47306), PXN (+17254)
chr12	122244000	122244083	MACS_peak_1154	4	SETD1B (+1404), HPD (+52727)
chr12	123025803	123025868	MACS_peak_1156	4	KNTC1 (+14027), HCAR2 (+162068)
chr12	123405981	123406061	MACS_peak_1158	4	VPS37B (-25309), ABCB9 (+45035)
chr12	123618340	123618414	MACS_peak_1159	4	PITPNM2 (-23342), MPHOSPH9 (+88065)
chr12	124066994	124067046	MACS_peak_1161	4	TMED2 (-2056)
chr12	124250764	124250802	MACS_peak_1163	4	ZNF664 (-206979), DNAH10 (+3741)
chr12	124983725	124983777	MACS_peak_1169	4	NCOR2 (+68259), ZNF664 (+525989)
chr12	125645931	125645962	MACS_peak_1172	4	TMEM132B (-165215), AACS (+96022)
chr12	128843050	128843084	MACS_peak_1177	4	TMEM132C (+91119), SLC15A4 (+465474)
chr12	130757902	130757974	MACS_peak_1183	4	PIWIL1 (-64495), FZD10 (+110934)
chr12	131469438	131469480	MACS_peak_1187	4	SFSWAP (-726176), GPR133 (+31007)
chr12	131737074	131737112	MACS_peak_1188	4	SFSWAP (-458542), GPR133 (+298641)
chr12	133121416	133121490	MACS_peak_1197	4	GALNT9 (-215548), P2RX2 (-73950)
chr12	133153694	133153737	MACS_peak_1198	4	GALNT9 (-247811), P2RX2 (-41687)
chr12	133193567	133193653	MACS_peak_1199	4	P2RX2 (-1793)
chr13	20693714	20693748	MACS_peak_1201	4	GJA3 (+41452), ZMYM2 (+160921)
chr13	20939330	20939404	MACS_peak_1202	4	GJB6 (-132833), CRYL1 (+160645)
chr13	21888590	21888653	MACS_peak_1205	4	SKA3 (-137881), ZDHHC20 (+144886)
chr13	23299801	23299836	MACS_peak_1210	4	SGCG (-455241)
chr13	24756611	24756652	MACS_peak_1212	4	C1QTNF9 (-127084), SPATA13 (+21771)
chr13	25550418	25550488	MACS_peak_1213	4	PABPC3 (-119823), CENPJ (-53368)
chr13	25917979	25918012	MACS_peak_1214	4	ATP8A2 (-28213), NUPL1 (+42330)
chr13	27281505	27281582	MACS_peak_1215	4	GPR12 (+53378), WASF3 (+149704)
chr13	30917707	30917749	MACS_peak_1222	4	KATNAL1 (-36565), HMGB1 (+122353)
chr13	34392197	34392251	MACS_peak_1226	4	RFC3 (+18)
chr13	34829795	34829860	MACS_peak_1227	4	NBEA (-686596), RFC3 (+437622)
chr13	35417967	35418004	MACS_peak_1229	4	NBEA (-98438)
chr13	37574855	37574924	MACS_peak_1232	4	ALG5 (-1386), EXOSC8 (+212)
chr13	39100962	39101001	MACS_peak_1235	4	FREM2 (-160191), UFM1 (+177040)
chr13	39520912	39520989	MACS_peak_1236	4	STOML3 (+44045), FREM2 (+259778)
chr13	40649296	40649376	MACS_peak_1239	4	COG6 (+419572), FOXO1 (+591398)
chr13	41436110	41436160	MACS_peak_1241	4	SLC25A15 (+72588), ELF1 (+157373)
chr13	42453469	42453552	MACS_peak_1243	4	KIAA0564 (+81710), C13orf15 (+421969)
chr13	42675910	42675945	MACS_peak_1244	4	AKAP11 (-170361), DGKH (+53085)
chr13	46976501	46976588	MACS_peak_1248	4	KIAA0226L (-14910), ESD (+394822)
chr13	48232646	48232682	MACS_peak_1250	4	HTR2A (-761495), SUCLA2 (+342798)
chr13	49114131	49114175	MACS_peak_1254	4	CYSLTR2 (-166800), RCBTB2 (-6837)
chr13	49123878	49123955	MACS_peak_1255	4	CYSLTR2 (-157036), RCBTB2 (-16601)
chr13	49432741	49432816	MACS_peak_1256	4	FNDC3A (-117269), CYSLTR2 (+151826)
chr13	51135291	51135332	MACS_peak_1258	4	RNASEH2B (-348502), ST13P4 (+389158)
chr13	54210535	54210590	MACS_peak_1264	4	OLFM4 (+607687)
chr13	55554746	55554784	MACS_peak_1266	4	NONE
chr13	57935421	57935475	MACS_peak_1268	4	PCDH17 (-270341)
chr13	62749822	62749858	MACS_peak_1272	4	PCDH20 (-760185)
chr13	63065817	63065865	MACS_peak_1274	4	NONE
chr13	71346662	71346731	MACS_peak_1279	4	KLHL1 (-664072)
chr13	72036960	72037043	MACS_peak_1281	4	DACH1 (+404328)
chr13	72107834	72107880	MACS_peak_1282	4	DACH1 (+333473)
chr13	73180659	73180702	MACS_peak_1287	4	DACH1 (-739351), MZT1 (+121257)
chr13	73842275	73842340	MACS_peak_1290	4	KLF5 (+209166), KLF12 (+865758)
chr13	75371030	75371069	MACS_peak_1293	4	KLF12 (-662984), TBC1D4 (+685200)
chr13	78554097	78554130	MACS_peak_1296	4	EDNRB (-60211), POU4F1 (+623581)
chr13	83492901	83492958	MACS_peak_1301	4	SLITRK1 (+963598)
chr13	83894941	83895012	MACS_peak_1302	4	SLITRK1 (+561551)
chr13	86626782	86626816	MACS_peak_1305	4	SLITRK6 (-253316)
chr13	89765857	89765912	MACS_peak_1309	4	NONE
chr13	90733275	90733326	MACS_peak_1311	4	NONE
chr13	96968515	96968554	MACS_peak_1321	4	HS6ST3 (+225442), OXGR1 (+678069)
chr13	98375806	98375865	MACS_peak_1324	4	IPO5 (-230093), RAP2A (+289361)
chr13	98921038	98921086	MACS_peak_1325	4	RNF113B (-91541), STK24 (+308334)
chr13	98989781	98989834	MACS_peak_1326	4	RNF113B (-160287), STK24 (+239588)
chr13	99186011	99186048	MACS_peak_1328	4	RNF113B (-356509), STK24 (+43366)
chr13	100039612	100039656	MACS_peak_1329	4	TM9SF2 (-114094), GPR183 (-79885)
chr13	104184134	104184177	MACS_peak_1336	4	SLC10A2 (-464960)
chr13	105274814	105274856	MACS_peak_1338	4	DAOA (-843730)
chr13	106470224	106470299	MACS_peak_1339	4	DAOA (+351697), EFNB2 (+717126)
chr13	109800072	109800159	MACS_peak_1345	4	MYO16 (+551616), IRS2 (+638798)
chr13	110756403	110756472	MACS_peak_1346	4	IRS2 (-317524), COL4A1 (+203058)
chr13	110794971	110795049	MACS_peak_1347	4	IRS2 (-356096), COL4A1 (+164486)
chr13	111343041	111343128	MACS_peak_1348	4	CARS2 (+15395), CARKD (+75154)
chr13	111744647	111744683	MACS_peak_1351	4	ARHGEF7 (-22959), ING1 (+377306)
chr13	112689505	112689561	MACS_peak_1352	4	SOX1 (-32380), C13orf16 (+716518)
chr13	113768175	113768213	MACS_peak_1355	4	F10 (-8919), F7 (+8089)
chr14	19609043	19609098	MACS_peak_1362	4	OR11H12 (+231477), OR11H2 (+573420)
chr14	20723140	20723204	MACS_peak_1363	4	OR11H4 (+12221), TTC5 (+50981)
chr14	20972076	20972147	MACS_peak_1365	4	RNASE10 (-6519), PNP (+34574)
chr14	21467243	21467328	MACS_peak_1366	4	SLC39A2 (-128)
chr14	21530855	21530904	MACS_peak_1367	4	ARHGEF40 (-7647), RNASE8 (+4828)
chr14	23904575	23904661	MACS_peak_1369	4	MYH7 (+252)
chr14	24347832	24347878	MACS_peak_1370	4	DHRS4 (-75110), DHRS2 (+242282)
chr14	24974381	24974459	MACS_peak_1372	4	SDR39U1 (-62413), CMA1 (+3051)
chr14	26419305	26419351	MACS_peak_1373	4	STXBP6 (-900233), NOVA1 (+647632)
chr14	31625689	31625765	MACS_peak_1376	4	STRN3 (-130120), HECTD1 (+50962)
chr14	33062205	33062253	MACS_peak_1379	4	NPAS3 (-346230), AKAP6 (+263750)
chr14	34693348	34693390	MACS_peak_1382	4	EGLN3 (-273085), SPTSSA (+238099)
chr14	35445281	35445355	MACS_peak_1384	4	BAZ1A (-100465), SRP54 (-6786)
chr14	37911290	37911331	MACS_peak_1386	4	SLC25A21 (-269446), FOXA1 (+153178)
chr14	38514750	38514830	MACS_peak_1387	4	SSTR1 (-162414), TTC6 (+250315)
chr14	40731558	40731641	MACS_peak_1392	4	CTAGE5 (+995272)
chr14	44667576	44667630	MACS_peak_1395	4	FSCB (+308896)
chr14	44951321	44951360	MACS_peak_1396	4	FSCB (+25158)
chr14	48054908	48054939	MACS_peak_1398	4	RPL10L (-933896), MDGA2 (+89233)
chr14	52690292	52690326	MACS_peak_1402	4	NID2 (-154363), PTGDR (-44122)
chr14	53493319	53493386	MACS_peak_1403	4	FERMT2 (-75538), DDHD1 (+126693)
chr14	54425743	54425807	MACS_peak_1404	4	BMP4 (-4505)
chr14	54590419	54590484	MACS_peak_1405	4	CDKN3 (-273221), BMP4 (-169182)
chr14	55330037	55330125	MACS_peak_1408	4	GCH1 (+39461), SAMD4A (+295751)
chr14	58806557	58806596	MACS_peak_1413	4	TOMM20L (-56067), ARID4A (+41355)
chr14	61106023	61106060	MACS_peak_1415	4	SIX1 (+10113), SIX6 (+130104)
chr14	61192443	61192522	MACS_peak_1416	4	SIX4 (-1631)
chr14	61364815	61364860	MACS_peak_1417	4	TRMT5 (+82944), MNAT1 (+163379)
chr14	61724329	61724394	MACS_peak_1418	4	TMEM30B (+24168), SLC38A6 (+276530)
chr14	65691288	65691320	MACS_peak_1425	4	FUT8 (-186006), MAX (-122077)
chr14	69269366	69269452	MACS_peak_1434	4	ZFP36L1 (-6449), ACTN1 (+176674)
chr14	69789657	69789693	MACS_peak_1435	4	GALNTL1 (+62994), ERH (+75346)
chr14	71259923	71260002	MACS_peak_1437	4	MAP3K9 (+15925), TTC9 (+151459)
chr14	73270893	73270945	MACS_peak_1440	4	DPF3 (+89890), RGS6 (+871763)
chr14	73714697	73714730	MACS_peak_1443	4	PAPLN (+10509), NUMB (+210572)
chr14	76724813	76724893	MACS_peak_1447	4	ESRRB (-112837), IFT43 (+272757)
chr14	77389057	77389094	MACS_peak_1450	4	IRF2BPL (+105958), VASH1 (+160841)
chr14	78730216	78730267	MACS_peak_1451	4	NRXN3 (-139851), ADCK1 (+463816)
chr14	79798179	79798223	MACS_peak_1453	4	DIO2 (+879769), NRXN3 (+928108)
chr14	80752288	80752340	MACS_peak_1455	4	DIO2 (-74344), CEP128 (+653570)
chr14	82284291	82284328	MACS_peak_1456	4	SEL1L (-284105)
chr14	85720416	85720453	MACS_peak_1462	4	FLRT2 (-276053)
chr14	87410176	87410228	MACS_peak_1467	4	NONE
chr14	90965996	90966083	MACS_peak_1473	4	CALM1 (+102713), TTC7B (+316721)
chr14	91832504	91832553	MACS_peak_1474	4	GPR68 (-121677), CCDC88C (+51659)
chr14	93185689	93185728	MACS_peak_1477	4	LGMN (+29338), RIN3 (+205584)
chr14	94324661	94324740	MACS_peak_1480	4	PRIMA1 (-69935), ASB2 (+118375)
chr14	94366746	94366811	MACS_peak_1481	4	PRIMA1 (-112013), ASB2 (+76297)
chr14	94918948	94918995	MACS_peak_1483	4	SERPINA11 (+150)
chr14	95987734	95987811	MACS_peak_1487	4	C14orf49 (-45600), GLRX5 (-13550)
chr14	98884413	98884457	MACS_peak_1495	4	BCL11B (+853387)
chr14	99810469	99810520	MACS_peak_1498	4	BCL11B (-72673), SETD3 (+136731)
chr14	100385766	100385810	MACS_peak_1499	4	EVL (-145963), EML1 (+126043)
chr14	102647382	102647470	MACS_peak_1506	4	HSP90AA1 (-41340), MOK (+124105)
chr14	104320618	104320703	MACS_peak_1511	4	PPP1R13B (-6734), C14orf2 (+67242)
chr15	22084447	22084483	MACS_peak_1522	4	OR4M2 (-284013)
chr15	22467565	22467632	MACS_peak_1523	4	GOLGA6L1 (-268647), OR4N3P (+54137)
chr15	24085697	24085734	MACS_peak_1526	4	C15orf2 (-834825), NDN (-153266)
chr15	25836869	25836902	MACS_peak_1530	4	UBE3A (-152711), ATP10A (+271463)
chr15	29984679	29984760	MACS_peak_1535	4	FAM189A1 (-121793), TJP1 (+129986)
chr15	30424397	30424443	MACS_peak_1536	4	TJP1 (-309714), CHRFAM7A (+261444)
chr15	31129227	31129282	MACS_peak_1539	4	FAN1 (-66821), ARHGAP11B (+210376)
chr15	34464928	34464979	MACS_peak_1542	4	C15orf24 (-70901), C15orf29 (+37343)
chr15	34880677	34880764	MACS_peak_1544	4	GOLGA8B (-52499), GJD2 (+165968)
chr15	35472606	35472643	MACS_peak_1545	4	ZNF770 (-192128)
chr15	36264211	36264289	MACS_peak_1546	4	ZNF770 (-983753)
chr15	37716721	37716764	MACS_peak_1547	4	TMCO5A (-510715), MEIS2 (-324002)
chr15	38082997	38083082	MACS_peak_1548	4	MEIS2 (-690299), TMCO5A (-144418)
chr15	38992866	38992935	MACS_peak_1550	4	THBS1 (-880379), RASGRP1 (-135894)
chr15	39007645	39007694	MACS_peak_1551	4	THBS1 (-865610), RASGRP1 (-150663)
chr15	39433252	39433289	MACS_peak_1552	4	RASGRP1 (-576264), THBS1 (-440009)
chr15	41408855	41408933	MACS_peak_1556	4	INO80 (-554)
chr15	44588104	44588151	MACS_peak_1561	4	CTDSPL2 (-131451), CASC4 (+7219)
chr15	45445686	45445727	MACS_peak_1563	4	DUOX1 (+23515), SHF (+47666)
chr15	47051810	47051877	MACS_peak_1568	4	SEMA6D (-958842)
chr15	49447896	49447963	MACS_peak_1570	4	COPS2 (-76)
chr15	53753136	53753185	MACS_peak_1574	4	ONECUT1 (-670952), UNC13C (-551940)
chr15	53815531	53815562	MACS_peak_1575	4	ONECUT1 (-733338), UNC13C (-489554)
chr15	56057889	56057922	MACS_peak_1578	4	PRTG (-22729), NEDD4 (+151423)
chr15	56323726	56323758	MACS_peak_1579	4	NEDD4 (-114413), RFX7 (+211741)
chr15	59731298	59731342	MACS_peak_1583	4	GCNT3 (-172662), MYO1E (-66249)
chr15	60035287	60035369	MACS_peak_1584	4	FOXB1 (-261093), BNIP2 (-53686)
chr15	60085729	60085772	MACS_peak_1585	4	FOXB1 (-210670), BNIP2 (-104109)
chr15	60322844	60322913	MACS_peak_1587	4	FOXB1 (+26458), ANXA2 (+367306)
chr15	62207570	62207604	MACS_peak_1590	4	VPS13C (+145077)
chr15	63668783	63668852	MACS_peak_1592	4	CA12 (+5257), APH1B (+99069)
chr15	64295143	64295212	MACS_peak_1596	4	HERC1 (-169031), DAPK2 (+43343)
chr15	65010926	65010990	MACS_peak_1598	4	OAZ2 (-15496), RBPMS2 (+56812)
chr15	65358366	65358402	MACS_peak_1599	4	RASL12 (+2004), OSTBETA (+20676)
chr15	69579015	69579060	MACS_peak_1612	4	PAQR5 (-12256), GLCE (+126065)
chr15	70755367	70755426	MACS_peak_1616	4	TLE3 (-365141), UACA (+300453)
chr15	71726649	71726736	MACS_peak_1619	4	NR2E3 (-376201), THSD4 (+292905)
chr15	74419243	74419291	MACS_peak_1626	4	ISLR2 (-3476)
chr15	79768228	79768314	MACS_peak_1634	4	KIAA1024 (+43413), MTHFS (+421120)
chr15	81637303	81637383	MACS_peak_1636	4	STARD5 (-20819), TMC3 (+29075)
chr15	84974391	84974439	MACS_peak_1642	4	ZSCAN2 (-169834), ADAMTSL3 (+651577)
chr15	85718478	85718528	MACS_peak_1644	4	AKAP13 (-205368), PDE8A (+193298)
chr15	85961388	85961465	MACS_peak_1645	4	AKAP13 (+37556), KLHL25 (+376762)
chr15	87468356	87468397	MACS_peak_1650	4	AGBL1 (+783135)
chr15	88435308	88435349	MACS_peak_1652	4	NTRK3 (+364633)
chr15	89689576	89689622	MACS_peak_1654	4	ABHD2 (+58218), RLBP1 (+75323)
chr15	89977402	89977456	MACS_peak_1657	4	POLG (-99403), RHCG (+62370)
chr15	91741696	91741747	MACS_peak_1659	4	SLCO3A1 (-655216), SV2B (+98540)
chr15	92522246	92522304	MACS_peak_1660	4	ST8SIA2 (-414865), SLCO3A1 (+125337)
chr15	92984794	92984850	MACS_peak_1661	4	ST8SIA2 (+47682), FAM174B (+214209)
chr15	93328778	93328841	MACS_peak_1662	4	FAM174B (-129779), CHD2 (-114741)
chr15	95061742	95061785	MACS_peak_1665	4	MCTP2 (+220334)
chr15	96366709	96366793	MACS_peak_1670	4	NR2F2 (-507360)
chr15	96459662	96459719	MACS_peak_1671	4	NR2F2 (-414420)
chr15	97145599	97145661	MACS_peak_1672	4	NR2F2 (+271519)
chr15	97690778	97690816	MACS_peak_1674	4	ARRDC4 (-813136), NR2F2 (+816686)
chr15	98544406	98544440	MACS_peak_1676	4	IGF1R (-648338), ARRDC4 (+40490)
chr15	100142004	100142060	MACS_peak_1679	4	MEF2A (+35899), LYSMD4 (+131594)
chr15	101018429	101018514	MACS_peak_1680	4	ADAMTS17 (-136289), CERS3 (+66453)
chr15	101346848	101346890	MACS_peak_1681	4	ALDH1A3 (-73140), ASB7 (+204114)
chr15	101662414	101662478	MACS_peak_1683	4	CHSY1 (+129691), LRRK1 (+202986)
chr16	3234159	3234205	MACS_peak_1692	4	OR1F1 (-20065), CASP14L (+39962)
chr16	4605275	4605315	MACS_peak_1695	4	MGRN1 (-69530), C16orf5 (-16479)
chr16	6571463	6571551	MACS_peak_1704	4	RBFOX1 (-811244)
chr16	6726130	6726186	MACS_peak_1707	4	RBFOX1 (-656593)
chr16	9841193	9841247	MACS_peak_1711	4	USP7 (-783879), GRIN2A (+435043)
chr16	10668294	10668330	MACS_peak_1712	4	EMP2 (+6227), ATF7IP2 (+145587)
chr16	10726716	10726779	MACS_peak_1713	4	EMP2 (-52209), TEKT5 (+62054)
chr16	12041410	12041465	MACS_peak_1715	4	GSPT1 (-31613), TNFRSF17 (-17526)
chr16	12451645	12451676	MACS_peak_1716	4	SNX29 (+381059), CPPED1 (+446083)
chr16	14826283	14826322	MACS_peak_1718	4	NPIP (-18367), NPIP (+20757)
chr16	15273895	15273958	MACS_peak_1720	4	FLJ00285 (-48360), NPIP (+198224)
chr16	15279800	15279847	MACS_peak_1721	4	FLJ00285 (-54257), NPIP (+192327)
chr16	16532448	16532489	MACS_peak_1724	4	NPIP (+50871)
chr16	17584226	17584287	MACS_peak_1727	4	XYLT1 (-19519), AK310228 (+850367)
chr16	18862714	18862746	MACS_peak_1732	4	ARL6IP1 (-49873), SMG1 (+74996)
chr16	19477591	19477676	MACS_peak_1733	4	TMC5 (+55577), GDE1 (+55816)
chr16	22683926	22683983	MACS_peak_1738	4	HS3ST2 (-141905), LOC100132247 (+159111)
chr16	22877694	22877772	MACS_peak_1740	4	HS3ST2 (+51873), USP31 (+282858)
chr16	24844844	24844910	MACS_peak_1748	4	SLC5A11 (-12676), TNRC6A (+103828)
chr16	25264752	25264792	MACS_peak_1750	4	ZKSCAN2 (+4083), AQP8 (+36487)
chr16	25876295	25876344	MACS_peak_1752	4	HS3ST4 (+172973)
chr16	25884905	25884986	MACS_peak_1753	4	HS3ST4 (+181599)
chr16	28891502	28891582	MACS_peak_1758	4	ATP2A1 (+1733), RABEP2 (+44990)
chr16	33229535	33229567	MACS_peak_1763	4	TP53TG3B (-32569), TP53TG3B (+23966)
chr16	33867971	33868017	MACS_peak_1768	4	BC068290 (+83483)
chr16	33975824	33975877	MACS_peak_1773	4	BC068290 (+191340)
chr16	46454311	46454353	MACS_peak_1805	4	SHCBP1 (+200979)
chr16	47920507	47920593	MACS_peak_1809	4	ABCC12 (+260131), PHKB (+425340)
chr16	50657629	50657709	MACS_peak_1814	4	SNX20 (+57595), NKD1 (+75428)
chr16	55051877	55051922	MACS_peak_1822	4	IRX6 (-306571), IRX5 (+86789)
chr16	57349880	57349929	MACS_peak_1826	4	CCL22 (-42790), PLLP (-31321)
chr16	60509495	60509537	MACS_peak_1832	4	NONE
chr16	63241952	63241999	MACS_peak_1841	4	NONE
chr16	63988281	63988315	MACS_peak_1842	4	NONE
chr16	64371058	64371093	MACS_peak_1843	4	CDH11 (+784843)
chr16	65101651	65101704	MACS_peak_1844	4	CDH11 (+54241)
chr16	66159292	66159328	MACS_peak_1846	4	CDH5 (-241215)
chr16	67141138	67141194	MACS_peak_1847	4	C16orf70 (-2749)
chr16	67755825	67755879	MACS_peak_1848	4	GFOD2 (-2579)
chr16	68299240	68299315	MACS_peak_1853	4	SLC7A6 (+859)
chr16	68520242	68520304	MACS_peak_1854	4	ZFP90 (-52914), SMPD3 (-37864)
chr16	69387091	69387156	MACS_peak_1855	4	TMED6 (-1412)
chr16	70408424	70408511	MACS_peak_1856	4	ST3GAL2 (+64523), DDX19B (+75396)
chr16	70694873	70694917	MACS_peak_1857	4	MTSS1L (+25059), IL34 (+81097)
chr16	71471280	71471313	MACS_peak_1858	4	ZNF23 (+24820), CALB2 (+78681)
chr16	72963674	72963717	MACS_peak_1864	4	PMFBP1 (-757632), ZFHX3 (+118578)
chr16	75344148	75344230	MACS_peak_1871	4	BCAR1 (-44284), CFDP1 (+123198)
chr16	78953466	78953549	MACS_peak_1875	4	MAF (+681114), WWOX (+820181)
chr16	79101248	79101286	MACS_peak_1876	4	MAF (+533355), WWOX (+967940)
chr16	79223333	79223375	MACS_peak_1877	4	MAF (+411268)
chr16	79909316	79909363	MACS_peak_1881	4	DYNLRB2 (-665514), MAF (-274718)
chr16	79919831	79919866	MACS_peak_1882	4	DYNLRB2 (-655005), MAF (-285227)
chr16	81239856	81239926	MACS_peak_1885	4	GCSH (-109911), PKD1L2 (+14084)
chr16	82105761	82105842	MACS_peak_1886	4	HSD17B2 (+36944), MPHOSPH6 (+98027)
chr16	82243765	82243797	MACS_peak_1887	4	CDH13 (-416618), MPHOSPH6 (-39952)
chr16	82560013	82560101	MACS_peak_1889	4	MPHOSPH6 (-356228), CDH13 (-100342)
chr16	83866082	83866144	MACS_peak_1892	4	MLYCD (-66617), HSBP1 (+24520)
chr16	85394991	85395037	MACS_peak_1895	4	KIAA0182 (-251910), KIAA0513 (+333604)
chr16	87526607	87526692	MACS_peak_1904	4	ZCCHC14 (-1190)
chr16	87751882	87751923	MACS_peak_1905	4	JPH3 (+115404), SLC7A5 (+151197)
chr17	70259	70321	MACS_peak_1917	4	DOC2B (-38870), RPH3AL (+132343)
chr17	441535	441615	MACS_peak_1918	4	RPH3AL (-238942), VPS53 (+176521)
chr17	490701	490738	MACS_peak_1919	4	RPH3AL (-288087), VPS53 (+127376)
chr17	710106	710191	MACS_peak_1920	4	GLOD4 (-24578), NXN (+172849)
chr17	1817509	1817593	MACS_peak_1922	4	RPA1 (+84278), RTN4RL1 (+110627)
chr17	3016898	3016933	MACS_peak_1924	4	OR1D2 (-20626), OR1G1 (+13929)
chr17	5054720	5054759	MACS_peak_1929	4	USP6 (+23053), ZNF594 (+40438)
chr17	12664912	12664963	MACS_peak_1943	4	ARHGAP44 (-27891), MYOCD (+95731)
chr17	13606813	13606849	MACS_peak_1946	4	COX10 (-365888), HS3ST3A1 (-101587)
chr17	17274543	17274599	MACS_peak_1951	4	MED9 (-105729), NT5M (+67891)
chr17	17602234	17602299	MACS_peak_1953	4	RAI1 (+17480), SREBF1 (+138058)
chr17	19680395	19680434	MACS_peak_1954	4	ALDH3A1 (-31643), ULK2 (+90824)
chr17	20464034	20464082	MACS_peak_1955	4	LGALS9B (-93210), CDRT15L2 (-18979)
chr17	21397527	21397612	MACS_peak_1956	4	MTRNR2L1 (-624867), KCNJ18 (+89122)
chr17	21419015	21419089	MACS_peak_1957	4	MTRNR2L1 (-603385), KCNJ18 (+110604)
chr17	21499264	21499295	MACS_peak_1958	4	MTRNR2L1 (-523157), KCNJ18 (+190832)
chr17	21961861	21961904	MACS_peak_1959	4	MTRNR2L1 (-60554), KCNJ18 (+653435)
chr17	26121703	26121773	MACS_peak_1968	4	NOS2 (+5817), LGALS9 (+163564)
chr17	27323556	27323626	MACS_peak_1973	4	PHF12 (-45083), SEZ6 (+9490)
chr17	28002827	28002858	MACS_peak_1976	4	CORO6 (-54402), SSH2 (+254175)
chr17	28035308	28035370	MACS_peak_1977	4	CORO6 (-86898), SSH2 (+221679)
chr17	28636876	28636956	MACS_peak_1978	4	BLMH (-17732), TMIGD1 (+24149)
chr17	30105179	30105224	MACS_peak_1980	4	C17orf79 (+81124), RAB11FIP4 (+386560)
chr17	31560536	31560575	MACS_peak_1983	4	SPACA3 (+241674), ACCN1 (+923269)
chr17	32167809	32167841	MACS_peak_1984	4	ACCN1 (+316000), SPACA3 (+848943)
chr17	32561022	32561089	MACS_peak_1986	4	ACCN1 (-77231), CCL2 (-21240)
chr17	33251677	33251744	MACS_peak_1989	4	CCT6B (+36817), TMEM132E (+343943)
chr17	34405424	34405488	MACS_peak_1990	4	CCL3 (+12050), CCL18 (+13813)
chr17	34507908	34507956	MACS_peak_1991	4	TBC1D3B (-3944)
chr17	36048393	36048438	MACS_peak_1994	4	DDX52 (-44923), HNF1B (+56680)
chr17	37115875	37115908	MACS_peak_1996	4	LASP1 (+89780), PLXDC1 (+192010)
chr17	37955240	37955304	MACS_peak_2000	4	GRB7 (+61110), IKZF3 (+65169)
chr17	38866858	38866940	MACS_peak_2003	4	KRT24 (-6897), KRT25 (+44685)
chr17	44731359	44731442	MACS_peak_2015	4	NSF (+63366), WNT3 (+164681)
chr17	46761448	46761498	MACS_peak_2023	4	HOXB9 (-57638), PRAC (+38409)
chr17	47242951	47243022	MACS_peak_2027	4	ABI3 (-44602), B4GALNT2 (+32658)
chr17	47369819	47369902	MACS_peak_2028	4	PHOSPHO1 (-61733), ZNF652 (+69974)
chr17	49355841	49355906	MACS_peak_2034	4	UTP18 (+17977), CA10 (+881287)
chr17	49843054	49843108	MACS_peak_2035	4	CA10 (+394080), UTP18 (+505184)
chr17	51988360	51988420	MACS_peak_2038	4	TOM1L1 (-989662), KIF2B (+88151)
chr17	53834799	53834867	MACS_peak_2042	4	NOG (-836227), PCTP (+6493)
chr17	54132853	54132889	MACS_peak_2043	4	NOG (-538189), PCTP (+304531)
chr17	54213358	54213438	MACS_peak_2044	4	NOG (-457662), PCTP (+385058)
chr17	59882301	59882360	MACS_peak_2051	4	NACA2 (-213768), BRIP1 (+58589)
chr17	61130530	61130613	MACS_peak_2054	4	TANC2 (+43674), CYB561 (+392973)
chr17	61781152	61781239	MACS_peak_2055	4	LIMD2 (-3677)
chr17	69737093	69737174	MACS_peak_2072	4	SOX9 (-380027)
chr17	70168239	70168307	MACS_peak_2073	4	SOX9 (+51112), SLC39A11 (+920580)
chr17	71921845	71921889	MACS_peak_2079	4	SDK2 (-281640), RPL38 (-277928)
chr17	72317494	72317525	MACS_peak_2082	4	KIF19 (-4841)
chr17	73590376	73590428	MACS_peak_2086	4	MYO15B (-18653), MYO15B (+6263)
chr17	74635711	74635762	MACS_peak_2088	4	ST6GALNAC2 (-53592), ST6GALNAC1 (+4157)
chr17	76511311	76511394	MACS_peak_2094	4	DNAH17 (+62123), PGS1 (+136618)
chr17	76912907	76912960	MACS_peak_2096	4	USP36 (-75965), TIMP2 (+8538)
chr17	78094478	78094556	MACS_peak_2102	4	GAA (+19162), EIF4A3 (+26465)
chr17	80828596	80828656	MACS_peak_2108	4	ZNF750 (-30695), B3GNTL1 (+181060)
chr17_gl000205_random	165952	166033	MACS_peak_2110	4	NONE
chr18	646501	646547	MACS_peak_2115	4	TYMS (-11080), CLUL1 (+29824)
chr18	5715185	5715219	MACS_peak_2121	4	EPB41L3 (-171216), TMEM200C (+176901)
chr18	11861945	11862002	MACS_peak_2128	4	CHMP1B (+10585), MPPE1 (+46822)
chr18	11918129	11918169	MACS_peak_2129	4	IMPA2 (-63278), MPPE1 (-9353)
chr18	12705536	12705574	MACS_peak_2133	4	CEP76 (-2852), PSMG2 (+2568)
chr18	13417828	13417865	MACS_peak_2135	4	C18orf1 (+199061), FAM210A (+308744)
chr18	20888815	20888875	MACS_peak_2147	4	TMEM241 (+129080), CABLES1 (+173118)
chr18	21015126	21015157	MACS_peak_2148	4	TMEM241 (+2783), CABLES1 (+299415)
chr18	24794152	24794215	MACS_peak_2152	4	CHST9 (-28895), CDH2 (+963261)
chr18	25389186	25389267	MACS_peak_2153	4	CHST9 (-623938), CDH2 (+368218)
chr18	25896098	25896133	MACS_peak_2154	4	CDH2 (-138671)
chr18	28007537	28007612	MACS_peak_2158	4	DSC3 (+615206)
chr18	28750443	28750480	MACS_peak_2161	4	DSG1 (-147590), DSC1 (-7643)
chr18	29775214	29775250	MACS_peak_2163	4	MEP1B (+5245), KLHL14 (+577742)
chr18	30666928	30666974	MACS_peak_2164	4	ASXL3 (-491590), KLHL14 (-313977)
chr18	33962963	33963035	MACS_peak_2166	4	FHOD3 (+85297), TPGS2 (+446159)
chr18	34863947	34864021	MACS_peak_2167	4	TPGS2 (-454826), CELF4 (+282016)
chr18	35730793	35730831	MACS_peak_2170	4	CELF4 (-584812)
chr18	36182763	36182837	MACS_peak_2173	4	NONE
chr18	36578538	36578590	MACS_peak_2175	4	NONE
chr18	38467632	38467665	MACS_peak_2177	4	NONE
chr18	38928060	38928099	MACS_peak_2178	4	PIK3C3 (-607119)
chr18	39382766	39382838	MACS_peak_2179	4	PIK3C3 (-152397)
chr18	39856073	39856123	MACS_peak_2180	4	PIK3C3 (+320899), RIT2 (+839559)
chr18	41107345	41107378	MACS_peak_2181	4	SYT4 (-249747)
chr18	45291519	45291558	MACS_peak_2184	4	SKOR2 (-515985), SMAD2 (+165976)
chr18	45445848	45445888	MACS_peak_2186	4	SKOR2 (-670314), SMAD2 (+11647)
chr18	48315958	48316025	MACS_peak_2188	4	MRO (+30442), MAPK4 (+229508)
chr18	48634054	48634127	MACS_peak_2190	4	SMAD4 (+77508), MEX3C (+89960)
chr18	53937628	53937668	MACS_peak_2199	4	TCF4 (-634460), TXNL1 (+368622)
chr18	54421467	54421531	MACS_peak_2201	4	ST8SIA3 (-598222), TXNL1 (-115229)
chr18	54650759	54650831	MACS_peak_2202	4	ST8SIA3 (-368926), TXNL1 (-344525)
chr18	56503516	56503584	MACS_peak_2206	4	ZNF532 (-26511), MALT1 (+164932)
chr18	56724589	56724650	MACS_peak_2207	4	SEC11C (-82505), ZNF532 (+194559)
chr18	57419413	57419480	MACS_peak_2209	4	PMAIP1 (-147745), CCBE1 (-54803)
chr18	58830874	58830906	MACS_peak_2211	4	MC4R (-790889), CDH20 (-326745)
chr18	63563893	63563953	MACS_peak_2226	4	CDH7 (+146435), CDH19 (+707293)
chr18	67154416	67154477	MACS_peak_2231	4	DOK6 (+86163), CD226 (+469785)
chr18	68237705	68237741	MACS_peak_2232	4	SOCS6 (+281586)
chr18	73899332	73899371	MACS_peak_2240	4	C18orf62 (-759763), ZNF516 (+307794)
chr18	74730796	74730838	MACS_peak_2242	4	MBP (+113957), ZNF236 (+194701)
chr18	77502181	77502216	MACS_peak_2253	4	KCNG2 (-121469), CTDP1 (+62398)
chr19	109459	109516	MACS_peak_2255	4	OR4F17 (-1191)
chr19	2592820	2592857	MACS_peak_2264	4	GNG7 (+109907), GADD45B (+116716)
chr19	2663317	2663382	MACS_peak_2265	4	GNG7 (+39396), GADD45B (+187227)
chr19	3223265	3223324	MACS_peak_2267	4	CELF5 (-1406)
chr19	3274882	3274924	MACS_peak_2269	4	NFIC (-91662), CELF5 (+50202)
chr19	3914339	3914416	MACS_peak_2274	4	ITGB1BP3 (-18723), ATCAY (+33760)
chr19	4733841	4733879	MACS_peak_2278	4	FEM1A (-57868), DPP9 (-10005)
chr19	5904510	5904556	MACS_peak_2284	4	NDUFA11 (-509), VMAC (-319)
chr19	6598602	6598650	MACS_peak_2287	4	CD70 (-7463), TNFSF14 (+71973)
chr19	7561773	7561807	MACS_peak_2292	4	ZNF358 (-19214), PEX11G (-7885)
chr19	7702951	7703017	MACS_peak_2294	4	PCP2 (-4414), STXBP2 (+993)
chr19	7842794	7842855	MACS_peak_2295	4	EVI5L (-68557), CLEC4M (+14790)
chr19	14359508	14359546	MACS_peak_2308	4	CD97 (-132429), LPHN1 (-42530)
chr19	16448120	16448159	MACS_peak_2318	4	KLF2 (+12489), EPS15L1 (+134622)
chr19	18333473	18333505	MACS_peak_2321	4	RAB3A (-18615), PDE4C (+25521)
chr19	18883503	18883576	MACS_peak_2324	4	COMP (+18574), CRTC1 (+89115)
chr19	19283998	19284030	MACS_peak_2325	4	MEF2B (-2916)
chr19	22704385	22704427	MACS_peak_2328	4	ZNF492 (-112720), ZNF98 (-99258)
chr19	23075552	23075602	MACS_peak_2330	4	ZNF99 (-108604), ZNF724P (+357595)
chr19	28486129	28486172	MACS_peak_2338	4	NONE
chr19	28521299	28521344	MACS_peak_2339	4	NONE
chr19	30558859	30558893	MACS_peak_2344	4	ZNF536 (-304452), URI1 (+125730)
chr19	31840380	31840430	MACS_peak_2348	4	TSHZ3 (-215)
chr19	32142025	32142061	MACS_peak_2349	4	ZNF507 (-694471), TSHZ3 (-301853)
chr19	33799128	33799164	MACS_peak_2357	4	CEBPG (-66284), CEBPA (-5716)
chr19	34453274	34453311	MACS_peak_2359	4	LSM14A (-210059), KCTD15 (+165542)
chr19	36793460	36793493	MACS_peak_2366	4	ZNF565 (-87911), ZFP14 (+76628)
chr19	37503668	37503709	MACS_peak_2368	4	ZNF420 (-65693), ZNF568 (+96458)
chr19	38998306	38998394	MACS_peak_2372	4	RYR1 (+74010), MAP4K1 (+110293)
chr19	39686576	39686644	MACS_peak_2374	4	NCCRP1 (-994)
chr19	40271728	40271765	MACS_peak_2377	4	LEUTX (+4513), DYRK1B (+53094)
chr19	40595525	40595562	MACS_peak_2378	4	ZNF780B (-33429), ZNF780A (+1301)
chr19	41905565	41905610	MACS_peak_2383	4	EXOSC5 (-2332), BCKDHA (+1894)
chr19	42838991	42839030	MACS_peak_2387	4	MEGF8 (+9250), CNFN (+55433)
chr19	44192547	44192584	MACS_peak_2391	4	IRGC (-27648), PLAUR (-18068)
chr19	46220953	46221008	MACS_peak_2394	4	FBXO46 (+13170), QPCTL (+25240)
chr19	48085564	48085611	MACS_peak_2399	4	ZNF541 (-26475), GLTSCR1 (-25865)
chr19	48211212	48211247	MACS_peak_2400	4	EHD2 (-5371), GLTSCR1 (+99777)
chr19	48323378	48323411	MACS_peak_2401	4	CRX (-1704)
chr19	49062658	49062724	MACS_peak_2404	4	SPACA4 (-47309), SULT2B1 (+7262)
chr19	49251190	49251238	MACS_peak_2406	4	IZUMO1 (-1048)
chr19	49371594	49371629	MACS_peak_2407	4	PPP1R15A (-4037), PLEKHA4 (+272)
chr19	50812798	50812878	MACS_peak_2412	4	KCNC3 (+19796), MYH14 (+105953)
chr19	51129501	51129533	MACS_peak_2417	4	LRRC4B (-58215), SYT3 (+13575)
chr19	51864011	51864098	MACS_peak_2419	4	ETFB (-5959), CLDND2 (+8202)
chr19	52132065	52132127	MACS_peak_2421	4	FLJ30403 (-34463), SIGLEC5 (+1631)
chr19	52232828	52232872	MACS_peak_2422	4	HAS1 (-5629), FPR1 (+22300)
chr19	52491002	52491083	MACS_peak_2423	4	ZNF350 (-964)
chr19	54388935	54388979	MACS_peak_2426	4	CACNG7 (-27034), PRKCG (+3490)
chr19	54638038	54638085	MACS_peak_2428	4	CNOT3 (-3374)
chr19	55751891	55751942	MACS_peak_2434	4	TMEM86B (-11285), PPP6R1 (+18121)
chr19	58685054	58685089	MACS_peak_2440	4	ZNF329 (-22924), ZNF274 (-9324)
chr19_gl000208_random	18151	18228	MACS_peak_2441	4	NONE
chr2	88521	88565	MACS_peak_2443	4	ACP1 (-176326), FAM110C (-41955)
chr2	2149403	2149456	MACS_peak_2450	4	PXDN (-401139), MYT1L (+185615)
chr2	3141509	3141591	MACS_peak_2452	4	MYT1L (-806505), TRAPPC12 (-241896)
chr2	3141999	3142059	MACS_peak_2453	4	MYT1L (-806984), TRAPPC12 (-241417)
chr2	6309046	6309082	MACS_peak_2463	4	SOX11 (+476265), CMPK2 (+696872)
chr2	8297581	8297630	MACS_peak_2466	4	ID2 (-524507)
chr2	12995801	12995845	MACS_peak_2473	4	TRIB2 (+138825)
chr2	13643881	13643920	MACS_peak_2476	4	TRIB2 (+786903)
chr2	15174131	15174194	MACS_peak_2479	4	DDX1 (-557607)
chr2	18398963	18398996	MACS_peak_2486	4	KCNS3 (+339035), NT5C1B-RDH14 (+371866)
chr2	19213773	19213819	MACS_peak_2488	4	NT5C1B-RDH14 (-442950), OSR1 (+344576)
chr2	19799166	19799213	MACS_peak_2489	4	OSR1 (-240818), TTC32 (+302554)
chr2	21482100	21482145	MACS_peak_2493	4	APOB (-215178)
chr2	21960070	21960155	MACS_peak_2494	4	APOB (-693168)
chr2	22697776	22697860	MACS_peak_2495	4	NONE
chr2	23343546	23343580	MACS_peak_2498	4	ATAD2B (+806373)
chr2	25397190	25397224	MACS_peak_2501	4	POMC (-5648), DNMT3A (+167567)
chr2	25915721	25915789	MACS_peak_2502	4	DTNB (-19252), ASXL2 (+185557)
chr2	27170937	27170994	MACS_peak_2504	4	MAPRE3 (-22559), DPYSL5 (+99997)
chr2	27477601	27477667	MACS_peak_2505	4	SLC30A3 (+8326), CAD (+37376)
chr2	28490306	28490346	MACS_peak_2507	4	FOSL2 (-125453), BRE (+376844)
chr2	30131112	30131178	MACS_peak_2508	4	C2orf71 (-834018), ALK (+13332)
chr2	37406372	37406457	MACS_peak_2516	4	EIF2AK2 (-22225), SULT6B1 (+9275)
chr2	37592222	37592255	MACS_peak_2517	4	QPCT (+20486), CDC42EP3 (+307087)
chr2	38742827	38742872	MACS_peak_2521	4	ATL2 (-138418), HNRPLL (+87328)
chr2	39337171	39337219	MACS_peak_2522	4	SOS1 (+10409), ARHGEF33 (+190691)
chr2	39933357	39933443	MACS_peak_2523	4	TMEM178 (+40365), THUMPD2 (+73016)
chr2	42537434	42537469	MACS_peak_2526	4	COX7A2L (+51536), EML4 (+140962)
chr2	43268514	43268577	MACS_peak_2527	4	HAAO (-248795), ZFP36L2 (+185199)
chr2	43579805	43579853	MACS_peak_2529	4	ZFP36L2 (-126084), THADA (+243356)
chr2	44269002	44269084	MACS_peak_2532	4	PPM1B (-126957), LRPPRC (-45899)
chr2	46770813	46770874	MACS_peak_2535	4	RHOQ (+977)
chr2	47258969	47259019	MACS_peak_2536	4	TTC7A (+90681), CALM2 (+144746)
chr2	47430103	47430164	MACS_peak_2537	4	EPCAM (-166153), CALM2 (-26394)
chr2	56687349	56687407	MACS_peak_2548	4	EFEMP1 (-536080)
chr2	56941427	56941459	MACS_peak_2549	4	EFEMP1 (-790145)
chr2	60550706	60550742	MACS_peak_2554	4	BCL11A (+229909)
chr2	63777328	63777386	MACS_peak_2558	4	WDPCP (+38510), OTX1 (+499420)
chr2	63865427	63865463	MACS_peak_2559	4	UGP2 (-203569), MDH1 (+49160)
chr2	65044797	65044871	MACS_peak_2561	4	SLC1A4 (-171661), SERTAD2 (-163788)
chr2	69867181	69867220	MACS_peak_2563	4	NFU1 (-202441), AAK1 (+3776)
chr2	70751404	70751488	MACS_peak_2567	4	FAM136A (-222226), TGFA (+29701)
chr2	70823915	70823993	MACS_peak_2568	4	TGFA (-42807), ADD2 (+170893)
chr2	72678777	72678818	MACS_peak_2569	4	CYP26B1 (-303835), EXOC6B (+374379)
chr2	72745607	72745648	MACS_peak_2570	4	CYP26B1 (-370665), EXOC6B (+307549)
chr2	74167215	74167282	MACS_peak_2574	4	TET3 (-106201), DGUOK (+13296)
chr2	76344171	76344212	MACS_peak_2579	4	GCFC2 (-406081)
chr2	83073521	83073552	MACS_peak_2592	4	NONE
chr2	83447511	83447548	MACS_peak_2594	4	NONE
chr2	84946981	84947048	MACS_peak_2596	4	C2orf89 (+161237), DNAH6 (+203436)
chr2	85371816	85371879	MACS_peak_2597	4	TCF7L1 (+11265), TGOLN2 (+183571)
chr2	86997077	86997154	MACS_peak_2600	4	RNF103 (-146116), CD8A (+21721)
chr2	88769200	88769240	MACS_peak_2604	4	C2orf51 (-54949), FOXI3 (-17167)
chr2	89855725	89855772	MACS_peak_2608	4	RPIA (+864573)
chr2	90372340	90372371	MACS_peak_2614	4	NONE
chr2	90389371	90389411	MACS_peak_2617	4	NONE
chr2	91682864	91682941	MACS_peak_2626	4	ACTR3BP2 (-446256)
chr2	92172096	92172127	MACS_peak_2628	4	ACTR3BP2 (+42953)
chr2	95388810	95388844	MACS_peak_2631	4	TEKT4 (-148405)
chr2	95532587	95532625	MACS_peak_2632	4	TEKT4 (-4626)
chr2	95823292	95823371	MACS_peak_2635	4	MRPS5 (-35578), ZNF514 (+1931)
chr2	99832157	99832191	MACS_peak_2639	4	MRPL30 (+34632), LYG2 (+39396)
chr2	105509175	105509207	MACS_peak_2647	4	MRPS9 (-145292), POU3F3 (+37222)
chr2	107217511	107217554	MACS_peak_2650	4	RGPD3 (-132732), ST6GAL2 (+286030)
chr2	112002279	112002315	MACS_peak_2656	4	BCL2L11 (+123806), ANAPC1 (+639444)
chr2	112074703	112074786	MACS_peak_2657	4	BCL2L11 (+196254), ANAPC1 (+566996)
chr2	112408791	112408832	MACS_peak_2658	4	ANAPC1 (+232929), BCL2L11 (+530321)
chr2	114123948	114124006	MACS_peak_2664	4	PAX8 (-87479), CBWD2 (-71291)
chr2	115718971	115719058	MACS_peak_2668	4	DPP10 (-200498)
chr2	116360710	116360746	MACS_peak_2669	4	DPP10 (+441215)
chr2	118850854	118850901	MACS_peak_2674	4	INSIG2 (+4828), EN1 (+754881)
chr2	119865152	119865201	MACS_peak_2675	4	C1QL2 (+51294), MARCO (+165432)
chr2	121361779	121361863	MACS_peak_2678	4	GLI2 (-193046), INHBB (+258102)
chr2	121643756	121643791	MACS_peak_2679	4	GLI2 (+88907), TFCP2L1 (+399004)
chr2	124292668	124292732	MACS_peak_2682	4	CNTNAP5 (-490164)
chr2	126216282	126216327	MACS_peak_2684	4	NONE
chr2	127848462	127848539	MACS_peak_2686	4	BIN1 (+16402), GYPC (+434817)
chr2	128266350	128266427	MACS_peak_2687	4	IWS1 (+17698), PROC (+90393)
chr2	132041335	132041415	MACS_peak_2689	4	POTEE (+65451), WTH3DI (+80356)
chr2	135860573	135860605	MACS_peak_2695	4	RAB3GAP1 (+50754), ZRANB3 (+428217)
chr2	135936908	135936965	MACS_peak_2696	4	RAB3GAP1 (+127102), ZRANB3 (+351869)
chr2	138604887	138604959	MACS_peak_2699	4	HNMT (-116885), THSD7B (+856461)
chr2	146826391	146826442	MACS_peak_2712	4	NONE
chr2	147485437	147485471	MACS_peak_2713	4	NONE
chr2	148355243	148355284	MACS_peak_2714	4	ACVR2A (-247306)
chr2	150377807	150377858	MACS_peak_2715	4	MMADHC (+66497), LYPD6 (+191334)
chr2	150644589	150644627	MACS_peak_2716	4	MMADHC (-200278), RND3 (+699601)
chr2	151705789	151705826	MACS_peak_2719	4	RND3 (-361599), RBM43 (+412581)
chr2	152547469	152547505	MACS_peak_2721	4	NEB (+43514), RIF1 (+281090)
chr2	153850179	153850240	MACS_peak_2722	4	ARL6IP6 (+275803), RPRM (+485112)
chr2	159303876	159303959	MACS_peak_2728	4	PKP4 (-9558), UPP2 (+452227)
chr2	162135180	162135239	MACS_peak_2731	4	PSMD14 (-29576), TANK (+141744)
chr2	163200378	163200430	MACS_peak_2732	4	GCA (-179)
chr2	164457729	164457777	MACS_peak_2738	4	KCNH7 (-762496), FIGN (+134760)
chr2	165480171	165480229	MACS_peak_2740	4	GRB14 (-1840)
chr2	166845526	166845577	MACS_peak_2741	4	TTC21B (-35204), SCN1A (+84628)
chr2	167864186	167864256	MACS_peak_2742	4	B3GALT1 (-810961), XIRP2 (+119224)
chr2	170376779	170376835	MACS_peak_2747	4	KBTBD10 (+10595), FASTKD1 (+53617)
chr2	171506259	171506331	MACS_peak_2751	4	SP5 (-65562), MYO3B (+471640)
chr2	173767862	173767931	MACS_peak_2753	4	ZAK (-172668), RAPGEF4 (+167372)
chr2	174982902	174982940	MACS_peak_2754	4	SP3 (-152491), OLA1 (+130444)
chr2	177297207	177297259	MACS_peak_2757	4	HNRNPA3 (-780189), MTX2 (+163110)
chr2	179128526	179128573	MACS_peak_2762	4	OSBPL6 (+69342), PRKRA (+187408)
chr2	180917099	180917182	MACS_peak_2763	4	UBE2E3 (-927971), CWC22 (-45361)
chr2	183500395	183500431	MACS_peak_2765	4	PDE1A (-113160), DNAJC10 (-80586)
chr2	185694831	185694866	MACS_peak_2766	4	FSIP2 (-908506), ZNF804A (+231756)
chr2	186681528	186681607	MACS_peak_2768	4	ZC3H15 (-669317), FSIP2 (+78213)
chr2	186761577	186761664	MACS_peak_2769	4	ZC3H15 (-589264), FSIP2 (+158266)
chr2	188140420	188140482	MACS_peak_2770	4	ZSWIM2 (-426554), CALCRL (+172570)
chr2	188300581	188300633	MACS_peak_2772	4	ZSWIM2 (-586710), CALCRL (+12414)
chr2	193998937	193998974	MACS_peak_2777	4	TMEFF2 (-939312)
chr2	196202990	196203037	MACS_peak_2781	4	SLC39A10 (-318518)
chr2	197797161	197797205	MACS_peak_2782	4	PGAP1 (-5729), ANKRD44 (+378338)
chr2	198307388	198307424	MACS_peak_2783	4	COQ10B (-10825), SF3B1 (-7635)
chr2	200032131	200032207	MACS_peak_2788	4	SATB2 (+297662)
chr2	204222784	204222841	MACS_peak_2792	4	ABI2 (+29810), RAPH1 (+177245)
chr2	204472353	204472436	MACS_peak_2793	4	CD28 (-98803), RAPH1 (-72337)
chr2	207616116	207616151	MACS_peak_2800	4	DYTN (-33014), MDH1B (+13916)
chr2	208633774	208633829	MACS_peak_2802	4	FZD5 (+341)
chr2	212917501	212917575	MACS_peak_2809	4	ERBB4 (+485814)
chr2	217166929	217166997	MACS_peak_2814	4	MARCH4 (+69787), XRCC5 (+192943)
chr2	219575129	219575215	MACS_peak_2818	4	TTLL4 (-396)
chr2	221100936	221100982	MACS_peak_2824	4	SLC4A3 (+608667)
chr2	224792667	224792698	MACS_peak_2829	4	AP1S3 (-90364), WDFY1 (+17369)
chr2	228005595	228005640	MACS_peak_2832	4	COL4A4 (+23657), RHBDD1 (+304947)
chr2	228242752	228242829	MACS_peak_2833	4	TM4SF20 (+1231), MFF (+50563)
chr2	229187307	229187371	MACS_peak_2837	4	SPHKAP (-140978), PID1 (+948718)
chr2	229458547	229458584	MACS_peak_2839	4	SPHKAP (-412205), PID1 (+677491)
chr2	230604128	230604202	MACS_peak_2841	4	DNER (-24879), TRIP12 (+182490)
chr2	230707749	230707826	MACS_peak_2843	4	DNER (-128502), TRIP12 (+78867)
chr2	230976688	230976732	MACS_peak_2844	4	SLC16A14 (-42995), SP110 (+108117)
chr2	231561926	231561988	MACS_peak_2848	4	CAB39 (-15600), SP100 (+281086)
chr2	232120777	232120855	MACS_peak_2850	4	B3GNT7 (-139519), ARMC9 (+57474)
chr2	232467184	232467249	MACS_peak_2852	4	PTMA (-106018), NMUR1 (-72035)
chr2	232794816	232794896	MACS_peak_2853	4	NPPC (-3818)
chr2	236009811	236009849	MACS_peak_2855	4	AGAP1 (-392903), SH3BP4 (+149202)
chr2	237160913	237160953	MACS_peak_2857	4	GBX2 (-84281), ASB18 (+12055)
chr2	238487543	238487594	MACS_peak_2859	4	RAB17 (+12200), PRLH (+12352)
chr2	239410880	239410934	MACS_peak_2860	4	TWIST2 (-345766), ASB1 (+75281)
chr2	240119550	240119588	MACS_peak_2861	4	HDAC4 (+203074), TWIST2 (+362896)
chr20	3325248	3325320	MACS_peak_2869	4	ATRN (-126381), SLC4A11 (-106449)
chr20	3766769	3766847	MACS_peak_2871	4	SPEF1 (-4706), CENPB (+529)
chr20	4926225	4926283	MACS_peak_2873	4	RASSF2 (-130485), SLC23A2 (+64685)
chr20	5197023	5197111	MACS_peak_2874	4	CDS2 (+89660), PROKR2 (+97956)
chr20	6548411	6548456	MACS_peak_2876	4	FERMT1 (-444243), BMP2 (-200311)
chr20	6588099	6588145	MACS_peak_2878	4	FERMT1 (-483931), BMP2 (-160623)
chr20	11101806	11101851	MACS_peak_2883	4	JAG1 (-447135)
chr20	11396121	11396154	MACS_peak_2885	4	JAG1 (-741444)
chr20	13195217	13195260	MACS_peak_2886	4	ISM1 (-7179), SPTLC3 (+205612)
chr20	13305908	13305996	MACS_peak_2887	4	ISM1 (+103534), TASP1 (+313631)
chr20	14195995	14196031	MACS_peak_2889	4	FLRT3 (+122300), MACROD2 (+219867)
chr20	18963664	18963703	MACS_peak_2894	4	SLC24A3 (-229606), C20orf79 (+169314)
chr20	19677576	19677626	MACS_peak_2895	4	RIN2 (-189564), SLC24A3 (+484311)
chr20	20537873	20537935	MACS_peak_2897	4	RALGAPA2 (+155362), INSM1 (+189139)
chr20	23368876	23368953	MACS_peak_2904	4	GZF1 (+23915), NAPB (+33241)
chr20	24586047	24586082	MACS_peak_2909	4	CST7 (-343801), SYNDIG1 (+136230)
chr20	26004981	26005014	MACS_peak_2913	4	ZNF337 (-327529)
chr20	29653254	29653310	MACS_peak_2915	4	DEFB115 (-192185)
chr20	29811256	29811287	MACS_peak_2917	4	DEFB115 (-34195)
chr20	29821005	29821049	MACS_peak_2918	4	DEFB115 (-24440)
chr20	29827077	29827109	MACS_peak_2919	4	DEFB115 (-18374)
chr20	31128764	31128852	MACS_peak_2925	4	C20orf203 (+110975), ASXL1 (+182661)
chr20	31734495	31734565	MACS_peak_2928	4	BPIFA2 (-21430), BPIFB4 (+65212)
chr20	33314356	33314423	MACS_peak_2929	4	TP53INP2 (+22242), NCOA6 (+99043)
chr20	33749739	33749803	MACS_peak_2931	4	EDEM2 (-14610), PROCR (-10003)
chr20	37028861	37028905	MACS_peak_2937	4	RALGAPB (-72603), LBP (+53998)
chr20	38793100	38793138	MACS_peak_2938	4	MAFB (+524757)
chr20	40853882	40853915	MACS_peak_2942	4	CHD6 (-606766), PTPRT (+964658)
chr20	42383878	42383938	MACS_peak_2944	4	TOX2 (-159584), GTSF1L (-28266)
chr20	43753859	43753911	MACS_peak_2947	4	WFDC12 (-779)
chr20	46160852	46160896	MACS_peak_2951	4	NCOA3 (+30273), SULF2 (+253934)
chr20	46920807	46920890	MACS_peak_2954	4	SULF2 (-506041), PREX1 (+523571)
chr20	47237202	47237264	MACS_peak_2956	4	SULF2 (-822425), PREX1 (+207187)
chr20	48100043	48100120	MACS_peak_2958	4	KCNB1 (-899)
chr20	49548179	49548246	MACS_peak_2966	4	ADNP (-686)
chr20	49703991	49704078	MACS_peak_2967	4	KCNG1 (-64360), NFATC2 (+455223)
chr20	50982821	50982862	MACS_peak_2971	4	TSHZ2 (-606104), ZFP64 (-174318)
chr20	53872600	53872644	MACS_peak_2974	4	CBLN4 (+707390), DOK5 (+780356)
chr20	56084941	56085009	MACS_peak_2979	4	CTCFL (+15208), RBM38 (+118521)
chr20	59887355	59887426	MACS_peak_2990	4	CDH4 (+59909), TAF4 (+753475)
chr20	60050606	60050672	MACS_peak_2991	4	CDH4 (+223157), TAF4 (+590227)
chr20	60050711	60050748	MACS_peak_2992	4	CDH4 (+223248), TAF4 (+590136)
chr21	11116428	11116504	MACS_peak_3016	4	BAGE (-17529)
chr21	15808123	15808165	MACS_peak_3018	4	HSPA13 (-52635), SAMSN1 (+110520)
chr21	17031856	17031901	MACS_peak_3021	4	NRIP1 (-594753), USP25 (-70617)
chr21	25528722	25528761	MACS_peak_3030	4	NONE
chr21	28852985	28853023	MACS_peak_3034	4	ADAMTS5 (-513565)
chr21	31174704	31174744	MACS_peak_3038	4	GRIK1 (+137558), BACH1 (+503504)
chr21	32097578	32097638	MACS_peak_3040	4	KRTAP21-3 (-6513), KRTAP21-2 (+21912)
chr21	32641886	32641953	MACS_peak_3042	4	KRTAP19-8 (-231125), TIAM1 (+289370)
chr21	33874261	33874297	MACS_peak_3044	4	C21orf63 (+89527), C21orf59 (+110639)
chr21	34457653	34457684	MACS_peak_3047	4	IFNAR2 (-144562), OLIG1 (+15219)
chr21	34777749	34777799	MACS_peak_3048	4	IFNGR2 (+2572), DNAJC28 (+86249)
chr21	36845314	36845396	MACS_peak_3050	4	CBR1 (-596930), RUNX1 (-423760)
chr21	38330429	38330506	MACS_peak_3053	4	HLCS (+22796), SIM2 (+258477)
chr21	38713633	38713668	MACS_peak_3054	4	DYRK1A (-78950), DSCR3 (-73818)
chr21	39628782	39628819	MACS_peak_3056	4	DSCR4 (-135347), KCNJ15 (-15628)
chr21	40883457	40883502	MACS_peak_3061	4	B3GALT5 (-145774), SH3BGR (+59700)
chr21	41905421	41905493	MACS_peak_3063	4	DSCAM (+313582), PCP4 (+666110)
chr21	42058130	42058165	MACS_peak_3064	4	DSCAM (+160891), PCP4 (+818801)
chr21	42084727	42084765	MACS_peak_3065	4	DSCAM (+134293), PCP4 (+845399)
chr21	43524948	43524981	MACS_peak_3066	4	ABCG1 (-114302), UMODL1 (+33539)
chr21	44189449	44189510	MACS_peak_3069	4	WDR4 (+110198), PDE9A (+115618)
chr21	45293306	45293392	MACS_peak_3073	4	TRAPPC10 (-138857), AGPAT3 (+8233)
chr21	45459363	45459434	MACS_peak_3074	4	PWP2 (-67809), TRAPPC10 (+27193)
chr21	46015097	46015144	MACS_peak_3077	4	KRTAP10-6 (-2735)
chr21	46412453	46412487	MACS_peak_3078	4	ADARB1 (-82023), C21orf67 (-52642)
chr22	19726717	19726796	MACS_peak_3090	4	TBX1 (-17469), GP1BB (+20765)
chr22	21510867	21510901	MACS_peak_3092	4	SLC7A4 (-124037), GGT2 (+52888)
chr22	28108739	28108811	MACS_peak_3101	4	MN1 (+88711)
chr22	29100090	29100168	MACS_peak_3105	4	TTC28 (-24276), CHEK2 (+37693)
chr22	29975748	29975830	MACS_peak_3106	4	THOC5 (-26145), NIPSNAP1 (+1537)
chr22	30020856	30020908	MACS_peak_3107	4	CABP7 (-95462), NF2 (+21337)
chr22	30075683	30075768	MACS_peak_3108	4	CABP7 (-40618), NF2 (+76181)
chr22	32771436	32771474	MACS_peak_3113	4	RFPL3 (+20583), C22orf28 (+36819)
chr22	33518596	33518630	MACS_peak_3116	4	SYN3 (-115804), LARGE (+797803)
chr22	35626996	35627069	MACS_peak_3119	4	HMGXB4 (-26412), ISX (+164903)
chr22	36618788	36618871	MACS_peak_3123	4	APOL4 (-17951), APOL2 (+17170)
chr22	37317105	37317184	MACS_peak_3127	4	CSF2RB (+7470), TST (+98346)
chr22	38004676	38004748	MACS_peak_3132	4	GGA1 (+231)
chr22	39526913	39526951	MACS_peak_3138	4	CBX7 (+21606), APOBEC3H (+33703)
chr22	44238845	44238896	MACS_peak_3146	4	EFCAB6 (-30654), SULT4A1 (+19507)
chr22	45493126	45493195	MACS_peak_3150	4	PHF21B (-87352), NUP50 (-66565)
chr22	45718916	45718972	MACS_peak_3151	4	FAM118A (+13159), SMC1B (+90556)
chr22	45723943	45723993	MACS_peak_3152	4	FAM118A (+18183), SMC1B (+85532)
chr22	47305079	47305116	MACS_peak_3155	4	TBC1D22A (+146580)
chr22	49240587	49240627	MACS_peak_3162	4	FAM19A5 (+355319), BRD1 (+977845)
chr22	49638965	49639023	MACS_peak_3163	4	BRD1 (+579458), FAM19A5 (+753706)
chr22	49639241	49639307	MACS_peak_3164	4	BRD1 (+579178), FAM19A5 (+753986)
chr3	1989993	1990037	MACS_peak_3169	4	CNTN4 (-150535), CNTN6 (+855386)
chr3	2796676	2796709	MACS_peak_3171	4	IL5RA (+355365), CNTN4 (+656143)
chr3	3639441	3639477	MACS_peak_3172	4	CRBN (-418058), LRRN1 (-201662)
chr3	5378158	5378193	MACS_peak_3176	4	EDEM1 (+148817)
chr3	8355218	8355277	MACS_peak_3181	4	LMCD1 (-188263)
chr3	11766680	11766724	MACS_peak_3191	4	VGLL4 (-81304), TAMM41 (+121650)
chr3	12323057	12323126	MACS_peak_3193	4	TIMP4 (-122241), PPARG (-69909)
chr3	13047150	13047181	MACS_peak_3194	4	RPL32 (-165217), IQSEC1 (+67451)
chr3	13910593	13910626	MACS_peak_3197	4	WNT7A (+11008), FBLN2 (+319985)
chr3	14047464	14047519	MACS_peak_3198	4	WNT7A (-125874), CHCHD4 (+118879)
chr3	14394578	14394623	MACS_peak_3201	4	SLC6A6 (-49505), LSM3 (+174373)
chr3	14642555	14642612	MACS_peak_3204	4	C3orf20 (-74022), GRIP2 (-58996)
chr3	17762939	17762984	MACS_peak_3208	4	TBC1D5 (+21278), PLCL2 (+788380)
chr3	19765376	19765406	MACS_peak_3211	4	EFHB (+210315), KCNH8 (+575374)
chr3	23699217	23699277	MACS_peak_3216	4	UBE2E1 (-148137), UBE2E2 (+454463)
chr3	23767485	23767531	MACS_peak_3217	4	UBE2E1 (-79876), UBE2E2 (+522724)
chr3	24260469	24260535	MACS_peak_3218	4	NR1D2 (+273751), THRB (+275811)
chr3	24853884	24853931	MACS_peak_3219	4	RARB (-615926), THRB (-317595)
chr3	31924151	31924187	MACS_peak_3229	4	ZNF860 (-99097), STT3B (+349678)
chr3	33326537	33326604	MACS_peak_3232	4	FBXL2 (+7637), UBP1 (+155326)
chr3	34453566	34453608	MACS_peak_3234	4	PDCD6IP (+613521)
chr3	34562135	34562182	MACS_peak_3235	4	PDCD6IP (+722093)
chr3	39268490	39268575	MACS_peak_3245	4	XIRP1 (-34448), CX3CR1 (+54693)
chr3	40430071	40430116	MACS_peak_3247	4	RPL14 (-68707), ENTPD3 (+1421)
chr3	42069342	42069425	MACS_peak_3249	4	ULK4 (-65724), TRAK1 (-63362)
chr3	42552430	42552493	MACS_peak_3250	4	VIPR1 (+8358), SEC22C (+71058)
chr3	43027041	43027076	MACS_peak_3252	4	FAM198A (+6300), C3orf39 (+120506)
chr3	46177532	46177606	MACS_peak_3253	4	XCR1 (-108590), CCR1 (+72263)
chr3	47598178	47598247	MACS_peak_3255	4	C3orf75 (-43014), CSPG5 (+22146)
chr3	47835021	47835054	MACS_peak_3256	4	SMARCC1 (-11633), DHX30 (-9361)
chr3	48146067	48146153	MACS_peak_3258	4	MAP4 (-15341), CDC25A (+83691)
chr3	50629097	50629179	MACS_peak_3266	4	C3orf18 (-20680), CISH (+20124)
chr3	51811389	51811421	MACS_peak_3267	4	GRM2 (+70324), RRP9 (+164517)
chr3	52961049	52961134	MACS_peak_3269	4	TMEM110-MUSTN1 (-29495), SFMBT1 (+118243)
chr3	56377246	56377292	MACS_peak_3277	4	WNT5A (-855938), ERC2 (+125122)
chr3	58339821	58339896	MACS_peak_3281	4	PXK (+21242), PDHB (+79720)
chr3	58443926	58443975	MACS_peak_3282	4	KCTD6 (-33872), PDHB (-24372)
chr3	59776214	59776248	MACS_peak_3285	4	NONE
chr3	61856772	61856842	MACS_peak_3288	4	PTPRG (+309564), FEZF2 (+502383)
chr3	62022649	62022687	MACS_peak_3289	4	FEZF2 (+336522), PTPRG (+475425)
chr3	63565469	63565508	MACS_peak_3291	4	SNTN (-72855), SYNPR (+301575)
chr3	66271296	66271374	MACS_peak_3292	4	SLC25A26 (+152050), LRIG1 (+279510)
chr3	70752227	70752311	MACS_peak_3296	4	FOXP1 (+542047), MITF (+963683)
chr3	72031626	72031700	MACS_peak_3300	4	PROK2 (-197306), RYBP (+464111)
chr3	77760854	77760890	MACS_peak_3306	4	ROBO2 (+671578)
chr3	78150968	78151029	MACS_peak_3308	4	NONE
chr3	80840124	80840157	MACS_peak_3312	4	GBE1 (+970809)
chr3	82943014	82943056	MACS_peak_3315	4	NONE
chr3	84715166	84715249	MACS_peak_3318	4	CADM2 (-292925)
chr3	90327661	90327716	MACS_peak_3326	4	NONE
chr3	93817188	93817254	MACS_peak_3331	4	DHFRL1 (-35154)
chr3	96120504	96120539	MACS_peak_3336	4	EPHA6 (-412903)
chr3	97455285	97455356	MACS_peak_3339	4	ARL6 (-28274), EPHA6 (+921896)
chr3	98293468	98293544	MACS_peak_3340	4	CPOX (+18949), GPR15 (+42628)
chr3	101704584	101704623	MACS_peak_3343	4	ZPLD1 (-449255), NFKBIZ (+136246)
chr3	106092165	106092208	MACS_peak_3345	4	CBLB (-504300)
chr3	109553134	109553219	MACS_peak_3347	4	DPPA4 (-496758)
chr3	110149658	110149724	MACS_peak_3348	4	PVRL3 (-640915)
chr3	110533561	110533627	MACS_peak_3349	4	PVRL3 (-257012)
chr3	113468109	113468157	MACS_peak_3355	4	NAA50 (-3013), ATP6V1A (+2267)
chr3	113801057	113801112	MACS_peak_3357	4	QTRTD1 (+25474), DRD3 (+96814)
chr3	114986279	114986318	MACS_peak_3359	4	ZBTB20 (-883810), GAP43 (-355852)
chr3	115303049	115303111	MACS_peak_3361	4	GAP43 (-39071)
chr3	116104762	116104797	MACS_peak_3362	4	LSAMP (+59605), GAP43 (+762629)
chr3	116483846	116483879	MACS_peak_3363	4	LSAMP (-319478)
chr3	120587225	120587288	MACS_peak_3369	4	STXBP5L (-39793), GTF2E1 (+125699)
chr3	121243785	121243830	MACS_peak_3370	4	POLQ (+21045), STXBP5L (+616758)
chr3	121473684	121473726	MACS_peak_3371	4	GOLGB1 (-5103), IQCB1 (+80221)
chr3	123406943	123407009	MACS_peak_3374	4	PTPLB (-103052), MYLK (+196173)
chr3	123622145	123622200	MACS_peak_3375	4	MYLK (-19024), CCDC14 (+58082)
chr3	123788156	123788200	MACS_peak_3376	4	ROPN1 (-77979), KALRN (-25380)
chr3	124157976	124158008	MACS_peak_3377	4	UMPS (-291221), KALRN (+344434)
chr3	124817399	124817460	MACS_peak_3378	4	HEG1 (-42628), SLC12A8 (+114179)
chr3	126580355	126580393	MACS_peak_3380	4	TXNRD3 (-206407), PLXNA1 (-127063)
chr3	126815431	126815478	MACS_peak_3381	4	PLXNA1 (+108018), TPRA1 (+494113)
chr3	129048783	129048849	MACS_peak_3386	4	H1FX (-13696), C3orf25 (+98678)
chr3	136692189	136692259	MACS_peak_3391	4	SOX14 (-790910), IL20RB (+15517)
chr3	136842025	136842108	MACS_peak_3392	4	SOX14 (-641067), IL20RB (+165360)
chr3	143136398	143136430	MACS_peak_3399	4	CHST2 (+297796), SLC9A9 (+430959)
chr3	144278795	144278883	MACS_peak_3401	4	C3orf58 (+588199)
chr3	151025295	151025358	MACS_peak_3409	4	P2RY14 (-29097), GPR87 (+9309)
chr3	151269455	151269493	MACS_peak_3411	4	AADACL2 (-182230), IGSF10 (-92977)
chr3	151337208	151337253	MACS_peak_3412	4	IGSF10 (-160734), AADACL2 (-114473)
chr3	151368082	151368142	MACS_peak_3413	4	IGSF10 (-191615), AADACL2 (-83592)
chr3	157246255	157246304	MACS_peak_3419	4	VEPH1 (-25144), SHOX2 (+577672)
chr3	157528432	157528519	MACS_peak_3420	4	VEPH1 (-307340), SHOX2 (+295476)
chr3	160464059	160464092	MACS_peak_3423	4	PPM1L (-9920), ARL14 (+69128)
chr3	161240351	161240426	MACS_peak_3424	4	OTOL1 (+25793)
chr3	164459396	164459462	MACS_peak_3427	4	SI (+336854)
chr3	169317136	169317181	MACS_peak_3434	4	MECOM (+64404)
chr3	170585018	170585097	MACS_peak_3438	4	SLC7A14 (-281195), RPL22L1 (+2987)
chr3	171759183	171759257	MACS_peak_3441	4	FNDC3B (+1802), GHSR (+407026)
chr3	174239791	174239873	MACS_peak_3444	4	NAALADL2 (-337279)
chr3	174526655	174526732	MACS_peak_3445	4	NAALADL2 (-50417)
chr3	175159457	175159492	MACS_peak_3447	4	NAALADL2 (+582364)
chr3	176710394	176710427	MACS_peak_3448	4	TBL1XR1 (+204637)
chr3	177182260	177182306	MACS_peak_3450	4	TBL1XR1 (-267235)
chr3	180271420	180271469	MACS_peak_3456	4	PEX5L (-516928), TTC14 (-48473)
chr3	181020101	181020154	MACS_peak_3459	4	SOX2 (-409584), DNAJC19 (-312566)
chr3	183191414	183191470	MACS_peak_3460	4	MCF2L2 (-45587), KLHL6 (+82057)
chr3	184204244	184204307	MACS_peak_3461	4	EPHB3 (-75311), CHRD (+106415)
chr3	184220767	184220850	MACS_peak_3462	4	EPHB3 (-58778), CHRD (+122948)
chr3	184498700	184498774	MACS_peak_3463	4	VPS8 (-31194), EPHB3 (+219150)
chr3	184861770	184861811	MACS_peak_3464	4	EHHADH (+110095), VPS8 (+331860)
chr3	186527297	186527375	MACS_peak_3466	4	RFC4 (-3046)
chr3	186581134	186581201	MACS_peak_3467	4	ST6GAL1 (-158497), ADIPOQ (+20705)
chr3	186581300	186581358	MACS_peak_3468	4	ST6GAL1 (-158336), ADIPOQ (+20866)
chr3	188662925	188663009	MACS_peak_3471	4	TPRG1 (-226796), LPP (+732246)
chr3	193221783	193221845	MACS_peak_3476	4	ATP13A5 (-125300), ATP13A4 (+50882)
chr3	194391414	194391469	MACS_peak_3478	4	TMEM44 (-37292), LSG1 (+1764)
chr3	194521542	194521581	MACS_peak_3480	4	LSG1 (-128356), XXYLT1 (+470333)
chr3	195289042	195289089	MACS_peak_3484	4	PPP1R2 (-18842), APOD (+22010)
chr3	196177058	196177117	MACS_peak_3487	4	UBXN7 (-17743), RNF168 (+53551)
chr4	3486717	3486771	MACS_peak_3498	4	DOK7 (+21711), LRPAP1 (+47480)
chr4	3635022	3635098	MACS_peak_3499	4	ADRA2C (-133236), LRPAP1 (-100836)
chr4	3998048	3998083	MACS_peak_3501	4	ADRA2C (+229770), OTOP1 (+230555)
chr4	6107722	6107757	MACS_peak_3503	4	CRMP1 (-212955), JAKMIP1 (+94578)
chr4	6500647	6500690	MACS_peak_3506	4	PPP2R2C (+56736), WFS1 (+229092)
chr4	6723177	6723249	MACS_peak_3507	4	KIAA0232 (-61246), CNO (+5371)
chr4	6880104	6880140	MACS_peak_3508	4	TBC1D14 (-31373), KIAA0232 (+95663)
chr4	8423848	8423888	MACS_peak_3515	4	ACOX3 (+18584), HTRA3 (+152379)
chr4	8798393	8798445	MACS_peak_3517	4	HMX1 (+75124), CPZ (+204032)
chr4	9765314	9765374	MACS_peak_3520	4	DRD5 (-17914), DEFB131 (+319084)
chr4	10016876	10016963	MACS_peak_3522	4	SLC2A9 (+6194), DRD5 (+233662)
chr4	12662153	12662217	MACS_peak_3526	4	RAB28 (+823804)
chr4	13586070	13586116	MACS_peak_3528	4	NKX3-2 (-39979), BOD1L (+43235)
chr4	16444379	16444465	MACS_peak_3532	4	BC010030 (+216136), LDB2 (+456002)
chr4	24918396	24918454	MACS_peak_3541	4	LGI2 (+113989), SOD3 (+121340)
chr4	24977177	24977226	MACS_peak_3542	4	LGI2 (+55212), SOD3 (+180117)
chr4	25971667	25971706	MACS_peak_3544	4	RBPJ (-350742), C4orf52 (+55873)
chr4	26727725	26727799	MACS_peak_3547	4	STIM2 (-134551), TBC1D19 (+142216)
chr4	28685653	28685716	MACS_peak_3551	4	NONE
chr4	29207018	29207052	MACS_peak_3552	4	NONE
chr4	30074618	30074700	MACS_peak_3554	4	PCDH7 (-647378)
chr4	31060887	31060969	MACS_peak_3555	4	PCDH7 (+338891)
chr4	31910130	31910210	MACS_peak_3557	4	NONE
chr4	34331953	34331987	MACS_peak_3561	4	NONE
chr4	38423547	38423602	MACS_peak_3563	4	KLF3 (-242215), PTTG2 (+461519)
chr4	39391822	39391859	MACS_peak_3566	4	RFC1 (-23840), KLB (-16632)
chr4	40228720	40228754	MACS_peak_3568	4	CHRNA9 (-108732), RHOH (+30210)
chr4	41650678	41650717	MACS_peak_3572	4	PHOX2B (+100289), LIMCH1 (+287894)
chr4	42366930	42366968	MACS_peak_3573	4	SHISA3 (-32907), SLC30A9 (+374426)
chr4	44455202	44455246	MACS_peak_3576	4	KCTD8 (-4400)
chr4	48014076	48014130	MACS_peak_3578	4	NIPAL1 (-4688)
chr4	48554264	48554300	MACS_peak_3579	4	ZAR1 (+61973), FRYL (+228034)
chr4	48799482	48799519	MACS_peak_3581	4	OCIAD1 (-33822), FRYL (-17185)
chr4	52970781	52970828	MACS_peak_3603	4	SPATA18 (+53212), USP46 (+554697)
chr4	53588618	53588690	MACS_peak_3604	4	USP46 (-63152), ERVMER34-1 (+29153)
chr4	53675387	53675419	MACS_peak_3605	4	ERVMER34-1 (-57596), RASL11B (-53092)
chr4	53714399	53714460	MACS_peak_3606	4	ERVMER34-1 (-96623), RASL11B (-14065)
chr4	54106930	54106984	MACS_peak_3607	4	SCFD2 (+125285), RASL11B (+378462)
chr4	55723302	55723342	MACS_peak_3610	4	KIT (+199227), KDR (+268440)
chr4	56600747	56600832	MACS_peak_3612	4	EXOC1 (-119026), NMU (-98325)
chr4	59689674	59689757	MACS_peak_3617	4	NONE
chr4	61538535	61538603	MACS_peak_3619	4	LPHN3 (-824270)
chr4	61730836	61730879	MACS_peak_3620	4	LPHN3 (-631981)
chr4	62211997	62212065	MACS_peak_3621	4	LPHN3 (-150808)
chr4	62333207	62333246	MACS_peak_3622	4	LPHN3 (-29612)
chr4	62442868	62442920	MACS_peak_3623	4	LPHN3 (+80055)
chr4	62910925	62910974	MACS_peak_3626	4	LPHN3 (+548111)
chr4	68411261	68411344	MACS_peak_3631	4	CENPC1 (-47)
chr4	69700748	69700783	MACS_peak_3633	4	UGT2B10 (+19053), UGT2A3 (+116743)
chr4	71454389	71454422	MACS_peak_3637	4	AMBN (-3569)
chr4	72182777	72182834	MACS_peak_3638	4	SLC4A4 (+129803), GC (+486952)
chr4	76071271	76071323	MACS_peak_3643	4	PARM1 (+213012), RCHY1 (+368343)
chr4	78880225	78880269	MACS_peak_3648	4	FRAS1 (-98477), MRPL1 (+96442)
chr4	80234727	80234795	MACS_peak_3650	4	PAQR3 (-374179), NAA11 (+12410)
chr4	84619646	84619684	MACS_peak_3659	4	AGPAT9 (+162008), NKX6-1 (+799722)
chr4	84713027	84713069	MACS_peak_3660	4	AGPAT9 (+255391), NKX6-1 (+706339)
chr4	84938756	84938797	MACS_peak_3662	4	NKX6-1 (+480610), AGPAT9 (+481120)
chr4	86825442	86825528	MACS_peak_3667	4	ARHGAP24 (+429201), MAPK10 (+548798)
chr4	86938295	86938332	MACS_peak_3668	4	MAPK10 (+435969), ARHGAP24 (+542030)
chr4	87472734	87472772	MACS_peak_3670	4	MAPK10 (-98470), PTPN13 (-42715)
chr4	88851908	88851960	MACS_peak_3671	4	SPP1 (-44868), HSP90AB3P (+38939)
chr4	89807595	89807679	MACS_peak_3672	4	NAP1L5 (-188614), FAM13A (+170686)
chr4	90636806	90636843	MACS_peak_3673	4	SNCA (+121525), TIGD2 (+602857)
chr4	90709234	90709268	MACS_peak_3674	4	SNCA (+49099), TIGD2 (+675283)
chr4	93286623	93286671	MACS_peak_3678	4	GRID2 (+61097)
chr4	93395123	93395162	MACS_peak_3679	4	GRID2 (+169593)
chr4	93532242	93532284	MACS_peak_3680	4	GRID2 (+306713)
chr4	93875564	93875631	MACS_peak_3681	4	ATOH1 (-874480), GRID2 (+650048)
chr4	97807868	97807904	MACS_peak_3683	4	NONE
chr4	100130444	100130523	MACS_peak_3688	4	ADH4 (-65035), ADH6 (+9919)
chr4	101274080	101274139	MACS_peak_3690	4	DDIT4L (-162455), EMCN (+165140)
chr4	103326731	103326784	MACS_peak_3692	4	NFKB1 (-95728), SLC39A8 (-60103)
chr4	105576100	105576157	MACS_peak_3694	4	TET2 (-491713), CXXC4 (-163662)
chr4	109041151	109041187	MACS_peak_3697	4	LEF1 (+48943), HADH (+130299)
chr4	110071144	110071220	MACS_peak_3698	4	AGXT2L1 (-386947), COL25A1 (+152617)
chr4	114991512	114991587	MACS_peak_3703	4	UGT8 (-528061), ARSJ (-90672)
chr4	115017316	115017402	MACS_peak_3704	4	UGT8 (-502252), ARSJ (-116481)
chr4	115650543	115650597	MACS_peak_3705	4	UGT8 (+130959), NDST4 (+384462)
chr4	116360683	116360718	MACS_peak_3706	4	NDST4 (-325669)
chr4	118267059	118267127	MACS_peak_3707	4	NDST3 (-688407), TRAM1L1 (-260357)
chr4	120843715	120843746	MACS_peak_3711	4	PDE5A (-293750), MAD2L1 (+144282)
chr4	121372914	121372966	MACS_peak_3713	4	MAD2L1 (-384927), PRDM5 (+471073)
chr4	121924689	121924769	MACS_peak_3715	4	PRDM5 (-80716), NDNF (+68944)
chr4	130966920	130966957	MACS_peak_3723	4	SCLT1 (-952175)
chr4	131473159	131473195	MACS_peak_3724	4	NONE
chr4	132347499	132347586	MACS_peak_3725	4	NONE
chr4	132671500	132671586	MACS_peak_3727	4	NONE
chr4	134417334	134417364	MACS_peak_3733	4	PCDH10 (+346879), PABPC4L (+705554)
chr4	138499713	138499747	MACS_peak_3736	4	PCDH18 (-46101), SLC7A11 (+663773)
chr4	139011665	139011701	MACS_peak_3738	4	PCDH18 (-558054), SLC7A11 (+151820)
chr4	140949564	140949608	MACS_peak_3745	4	MAML3 (+125647), MGST2 (+362664)
chr4	141924725	141924774	MACS_peak_3749	4	TBC1D9 (-247279), RNF150 (+129866)
chr4	146346322	146346399	MACS_peak_3752	4	OTUD4 (-245529), SMAD1 (-56590)
chr4	148165000	148165078	MACS_peak_3753	4	TTC29 (-298005), EDNRA (-237030)
chr4	151056306	151056349	MACS_peak_3756	4	MAB21L2 (-446749), DCLK2 (+56902)
chr4	151323060	151323092	MACS_peak_3758	4	MAB21L2 (-180001), DCLK2 (+323650)
chr4	151503088	151503123	MACS_peak_3759	4	MAB21L2 (+29)
chr4	154165398	154165472	MACS_peak_3761	4	MND1 (-100366), TRIM2 (+39837)
chr4	154710649	154710697	MACS_peak_3762	4	SFRP2 (-445)
chr4	154934258	154934308	MACS_peak_3763	4	SFRP2 (-224055), DCHS2 (+378166)
chr4	159093310	159093374	MACS_peak_3765	4	FAM198B (+860)
chr4	163329430	163329491	MACS_peak_3768	4	FSTL5 (-244275), NAF1 (+758612)
chr4	164915895	164915943	MACS_peak_3771	4	TKTL2 (-520872), MARCH1 (+388488)
chr4	165822835	165822903	MACS_peak_3773	4	MARCH1 (-518462), TRIM61 (+75949)
chr4	169457925	169457996	MACS_peak_3778	4	PALLD (+39744), CBR4 (+473507)
chr4	172574405	172574460	MACS_peak_3780	4	GALNTL6 (-160142)
chr4	173147737	173147781	MACS_peak_3781	4	GALNT7 (-942145), GALNTL6 (+413184)
chr4	174104185	174104232	MACS_peak_3782	4	GALNT7 (+14305), HMGB2 (+150711)
chr4	175922844	175922888	MACS_peak_3785	4	ADAM29 (+83357)
chr4	176255022	176255106	MACS_peak_3786	4	ADAM29 (+415555), GPM6A (+668584)
chr4	176759238	176759301	MACS_peak_3787	4	GPM6A (+164378), ADAM29 (+919761)
chr4	177716482	177716529	MACS_peak_3789	4	VEGFC (-2611)
chr4	179026016	179026051	MACS_peak_3790	4	AGA (-662377)
chr4	182101807	182101891	MACS_peak_3792	4	NONE
chr4	182324998	182325033	MACS_peak_3795	4	ODZ3 (-920083)
chr4	183065315	183065377	MACS_peak_3796	4	ODZ3 (-179753)
chr4	186064363	186064435	MACS_peak_3801	4	SLC25A4 (-18)
chr4	190194217	190194295	MACS_peak_3809	4	HSP90AA4P (-200043)
chr4	190230163	190230233	MACS_peak_3810	4	HSP90AA4P (-164101)
chr4	190666364	190666395	MACS_peak_3811	4	FRG1 (-195594), HSP90AA4P (+272081)
chr4	190943203	190943261	MACS_peak_3812	4	TUBB4Q (-37204), LOC100288255 (+5180)
chr5	4409006	4409053	MACS_peak_3822	4	ADAMTS16 (-731413), IRX1 (+812862)
chr5	7075415	7075453	MACS_peak_3823	4	ADCY2 (-320909), PAPD7 (+360716)
chr5	10577179	10577246	MACS_peak_3830	4	ROPN1L (+135239), DAP (+184174)
chr5	10809040	10809120	MACS_peak_3831	4	DAP (-47693)
chr5	11102003	11102077	MACS_peak_3832	4	DAP (-340653), CTNND2 (+802070)
chr5	11307406	11307473	MACS_peak_3833	4	DAP (-546053), CTNND2 (+596670)
chr5	13287136	13287189	MACS_peak_3837	4	DNAH5 (+657426)
chr5	13513183	13513229	MACS_peak_3838	4	DNAH5 (+431383)
chr5	16577130	16577216	MACS_peak_3842	4	ZNF622 (-111279), FAM134B (+39994)
chr5	21836574	21836609	MACS_peak_3849	4	GUSBP1 (+377003)
chr5	23308424	23308463	MACS_peak_3851	4	CDH12 (-454713), PRDM9 (-199280)
chr5	24918247	24918283	MACS_peak_3854	4	CDH10 (-273180)
chr5	29457399	29457442	MACS_peak_3857	4	NONE
chr5	32158131	32158175	MACS_peak_3861	4	GOLPH3 (+16272), PDZD2 (+359157)
chr5	32200123	32200176	MACS_peak_3862	4	GOLPH3 (-25725), MTMR12 (+112964)
chr5	32978074	32978110	MACS_peak_3863	4	TARS (-462806), NPR3 (+266654)
chr5	33730407	33730444	MACS_peak_3865	4	ADAMTS12 (+161698), TARS (+289528)
chr5	35012024	35012062	MACS_peak_3867	4	AGXT2 (+36197), DNAJC21 (+82345)
chr5	42032164	42032206	MACS_peak_3875	4	GHR (-391692), FBXO4 (+106829)
chr5	46333103	46333177	MACS_peak_3877	4	HCN1 (-636920)
chr5	46367113	46367166	MACS_peak_3879	4	HCN1 (-670920)
chr5	49439230	49439290	MACS_peak_3880	4	EMB (+297974)
chr5	56038126	56038206	MACS_peak_3890	4	IL6ST (-747345), MAP3K1 (-72734)
chr5	58164438	58164523	MACS_peak_3893	4	RAB3C (+285542)
chr5	65789040	65789093	MACS_peak_3899	4	MAST4 (-103109), SREK1 (+348982)
chr5	66121106	66121146	MACS_peak_3900	4	MAST4 (+228950), CD180 (+371491)
chr5	66996262	66996295	MACS_peak_3902	4	PIK3R1 (-515305), CD180 (-503662)
chr5	67620397	67620429	MACS_peak_3903	4	SLC30A5 (-769363), PIK3R1 (+108829)
chr5	67852920	67852956	MACS_peak_3904	4	SLC30A5 (-536838), PIK3R1 (+341354)
chr5	68514279	68514317	MACS_peak_3905	4	MRPS36 (+725)
chr5	68624322	68624354	MACS_peak_3906	4	CCDC125 (-7931), TAF9 (+41071)
chr5	69920067	69920100	MACS_peak_3907	4	SERF1B (-276406), GTF2H2 (+202522)
chr5	70008211	70008261	MACS_peak_3909	4	SERF1B (-188254), GTF2H2 (+290674)
chr5	70044804	70044885	MACS_peak_3910	4	SERF1B (-151645), GTF2H2 (+327283)
chr5	71822597	71822675	MACS_peak_3911	4	TNPO1 (-321294), ZNF366 (-19387)
chr5	73037172	73037207	MACS_peak_3916	4	RGNEF (+115207), ENC1 (+900059)
chr5	73559690	73559732	MACS_peak_3917	4	ENC1 (+377538), RGNEF (+637728)
chr5	73959207	73959277	MACS_peak_3918	4	ENC1 (-21993), HEXB (-21727)
chr5	76208711	76208784	MACS_peak_3922	4	CRHBP (-39932), S100Z (+62922)
chr5	76270068	76270139	MACS_peak_3923	4	AGGF1 (-56106), CRHBP (+21424)
chr5	77615660	77615741	MACS_peak_3924	4	SCAMP1 (-40638), AP3B1 (-25173)
chr5	79000506	79000545	MACS_peak_3927	4	CMYA5 (+14867), MTX3 (+286562)
chr5	80512164	80512219	MACS_peak_3929	4	CKMT2 (-16947), RASGRF2 (+255684)
chr5	82271911	82271953	MACS_peak_3931	4	TMEM167A (+101340), ATP6AP1L (+671179)
chr5	83667268	83667305	MACS_peak_3933	4	HAPLN1 (-650391), EDIL3 (+13324)
chr5	83766033	83766087	MACS_peak_3934	4	EDIL3 (-85449)
chr5	84467882	84467917	MACS_peak_3935	4	EDIL3 (-787289)
chr5	87934273	87934338	MACS_peak_3938	4	TMEM161B (-369641), MEF2C (+265616)
chr5	89706107	89706176	MACS_peak_3941	4	CETN3 (-539)
chr5	92763613	92763647	MACS_peak_3942	4	NR2F1 (-155413)
chr5	94113628	94113669	MACS_peak_3947	4	ANKRD32 (+159258), MCTP1 (+506630)
chr5	95627559	95627600	MACS_peak_3949	4	ELL2 (-329805), PCSK1 (+141405)
chr5	96366303	96366374	MACS_peak_3950	4	LNPEP (+72183), RIOK2 (+152666)
chr5	98450630	98450674	MACS_peak_3955	4	CHD1 (-188414)
chr5	98843414	98843499	MACS_peak_3957	4	CHD1 (-581219)
chr5	99218589	99218666	MACS_peak_3958	4	CHD1 (-956390), FAM174A (-652496)
chr5	100634502	100634554	MACS_peak_3960	4	ST8SIA4 (-395541), SLCO4C1 (+997725)
chr5	101378120	101378194	MACS_peak_3961	4	SLCO4C1 (+254096)
chr5	104335940	104335997	MACS_peak_3965	4	NONE
chr5	105796776	105796812	MACS_peak_3970	4	NONE
chr5	107639053	107639108	MACS_peak_3972	4	EFNA5 (-632485), FER (-444442)
chr5	108266053	108266107	MACS_peak_3973	4	FER (+182557), PJA2 (+479595)
chr5	111809674	111809715	MACS_peak_3978	4	APC (-263861), EPB41L4A (-54685)
chr5	112897657	112897692	MACS_peak_3981	4	KCNN2 (-800341), YTHDC2 (+48284)
chr5	113886339	113886419	MACS_peak_3982	4	KCNN2 (+188363), TRIM36 (+629864)
chr5	117390200	117390275	MACS_peak_3985	4	NONE
chr5	117595914	117595955	MACS_peak_3987	4	NONE
chr5	122672755	122672802	MACS_peak_3992	4	CEP120 (+86507), PRDM6 (+247938)
chr5	123931131	123931204	MACS_peak_3994	4	ZNF608 (+149697)
chr5	124202886	124202929	MACS_peak_3995	4	ZNF608 (-122043)
chr5	127341420	127341461	MACS_peak_3999	4	SLC12A2 (-78042), CTXN3 (+352734)
chr5	128913737	128913794	MACS_peak_4001	4	CHSY3 (-326757), ADAMTS19 (+117663)
chr5	129938860	129938900	MACS_peak_4003	4	HINT1 (+562154), CHSY3 (+698357)
chr5	130088500	130088539	MACS_peak_4004	4	HINT1 (+412514), CHSY3 (+847997)
chr5	131561312	131561393	MACS_peak_4007	4	P4HA2 (+2203), CSF2 (+151868)
chr5	133272116	133272194	MACS_peak_4009	4	FSTL4 (-323932), C5orf15 (+32251)
chr5	134355329	134355412	MACS_peak_4011	4	PITX1 (+14593), CATSPER3 (+51775)
chr5	136048235	136048285	MACS_peak_4012	4	TRPC7 (-347096), SPOCK1 (+786758)
chr5	137929888	137929949	MACS_peak_4017	4	CTNNA1 (-159188), HSPA9 (-18601)
chr5	138088444	138088529	MACS_peak_4018	4	CTNNA1 (-620)
chr5	141188823	141188910	MACS_peak_4026	4	ARAP3 (-127067), PCDH1 (+69077)
chr5	142002983	142003048	MACS_peak_4027	4	SPRY4 (-298396), FGF1 (+62637)
chr5	143624621	143624655	MACS_peak_4031	4	KCTD16 (+74201)
chr5	144793159	144793210	MACS_peak_4033	4	PRELID2 (+421714)
chr5	146941318	146941357	MACS_peak_4039	4	DPYSL3 (-51719), JAKMIP2 (+220914)
chr5	147449030	147449064	MACS_peak_4041	4	SPINK14 (-100249), SPINK5 (+5512)
chr5	149174081	149174117	MACS_peak_4043	4	PPARGC1B (+64284), PDE6A (+150257)
chr5	149300407	149300467	MACS_peak_4045	4	PDE6A (+23919), PPARGC1B (+190622)
chr5	152700958	152701013	MACS_peak_4055	4	NMUR2 (-916146), GRIA1 (-169098)
chr5	154483185	154483240	MACS_peak_4058	4	KIF4B (+89953)
chr5	157264421	157264463	MACS_peak_4062	4	CLINT1 (+21741), LSM11 (+93687)
chr5	161418078	161418122	MACS_peak_4069	4	GABRG2 (-76548), GABRA1 (+140708)
chr5	161915794	161915828	MACS_peak_4071	4	CCNG1 (-948766), GABRG2 (+421163)
chr5	162145552	162145605	MACS_peak_4073	4	CCNG1 (-718998), GABRG2 (+650931)
chr5	162734593	162734629	MACS_peak_4075	4	CCNG1 (-129966)
chr5	164982740	164982810	MACS_peak_4078	4	NONE
chr5	166585912	166585945	MACS_peak_4079	4	ODZ2 (-125914)
chr5	167246047	167246097	MACS_peak_4080	4	WWC1 (-472993), ODZ2 (+534229)
chr5	167347517	167347569	MACS_peak_4081	4	WWC1 (-371522), ODZ2 (+635700)
chr5	168071432	168071486	MACS_peak_4083	4	PANK3 (-64845), SLIT3 (+656674)
chr5	170025870	170025940	MACS_peak_4089	4	KCNMB1 (-209267), GABRP (-184818)
chr5	170110898	170110949	MACS_peak_4090	4	KCNMB1 (-294286), GABRP (-99799)
chr5	170896650	170896718	MACS_peak_4093	4	FGF18 (+50017), FBXW11 (+537193)
chr5	171025742	171025830	MACS_peak_4094	4	FGF18 (+179119), FBXW11 (+408091)
chr5	171205453	171205508	MACS_peak_4096	4	FBXW11 (+228396), FGF18 (+358814)
chr5	171514113	171514181	MACS_peak_4098	4	FBXW11 (-80270), STK10 (+101199)
chr5	173125986	173126037	MACS_peak_4099	4	CPEB4 (-189319), BOD1 (-82346)
chr5	173696327	173696382	MACS_peak_4104	4	MSX2 (-455220), HMP19 (+223631)
chr5	174814215	174814281	MACS_peak_4105	4	DRD1 (+56915), MSX2 (+662673)
chr5	176279316	176279357	MACS_peak_4111	4	UNC5A (+41777), HK3 (+46996)
chr5	177091162	177091240	MACS_peak_4114	4	LOC728554 (-211061), B4GALT7 (+64082)
chr5	178422622	178422678	MACS_peak_4117	4	GRM6 (-526)
chr6	2875898	2875974	MACS_peak_4126	4	SERPINB1 (-33855), SERPINB9 (+27609)
chr6	3472549	3472632	MACS_peak_4128	4	SLC22A23 (-15798), PXDC1 (+279655)
chr6	5063038	5063102	MACS_peak_4129	4	RPP40 (-58799), LYRM4 (+198102)
chr6	7010403	7010473	MACS_peak_4134	4	RREB1 (-97648), LY86 (+421504)
chr6	8439824	8439864	MACS_peak_4136	4	SLC35B3 (-4050)
chr6	8565573	8565637	MACS_peak_4137	4	SLC35B3 (-129811)
chr6	10967666	10967727	MACS_peak_4142	4	ELOVL2 (+76927), SYCP2L (+80633)
chr6	12488950	12488982	MACS_peak_4143	4	PHACTR1 (-228071), EDN1 (+198437)
chr6	14132905	14132988	MACS_peak_4144	4	CD83 (+15082)
chr6	15404756	15404799	MACS_peak_4145	4	JARID2 (+158251), DTNBP1 (+258511)
chr6	16906998	16907065	MACS_peak_4147	4	RBM24 (-374777), ATXN1 (-145311)
chr6	18836400	18836465	MACS_peak_4150	4	RNF144B (+448852)
chr6	20009942	20009987	MACS_peak_4151	4	ID4 (+172348), MBOAT1 (+202705)
chr6	21718684	21718749	MACS_peak_4157	4	SOX4 (+124745), PRL (+584365)
chr6	25280321	25280407	MACS_peak_4165	4	LRRC16A (+708)
chr6	25853490	25853543	MACS_peak_4167	4	SLC17A1 (-21230), SLC17A3 (+20954)
chr6	26383399	26383471	MACS_peak_4168	4	BTN2A2 (+106)
chr6	26796002	26796038	MACS_peak_4170	4	ZNF322 (-136040), HIST1H2BJ (+304555)
chr6	31823126	31823159	MACS_peak_4179	4	NEU1 (+7566), HSPA1B (+27631)
chr6	31951116	31951194	MACS_peak_4180	4	CYP21A1P (-22204), LOC100293534 (+1321)
chr6	33173743	33173783	MACS_peak_4182	4	RING1 (-2523)
chr6	33310146	33310231	MACS_peak_4183	4	KIFC1 (-49124), DAXX (-19396)
chr6	35240250	35240311	MACS_peak_4186	4	DEF6 (-25314), ZNF76 (+12771)
chr6	36730113	36730150	MACS_peak_4191	4	CPNE5 (+77088), CDKN1A (+85895)
chr6	39140527	39140564	MACS_peak_4198	4	SAYSD1 (-57681), KCNK5 (+56705)
chr6	41197074	41197110	MACS_peak_4200	4	TREML4 (+1030), TREM1 (+57365)
chr6	42048912	42048947	MACS_peak_4201	4	GUCA1A (-74214), TAF8 (+30679)
chr6	42104140	42104217	MACS_peak_4202	4	GUCA1A (-18965), TAF8 (+85928)
chr6	44382118	44382191	MACS_peak_4206	4	RUNX2 (-913899), CDC5L (+26904)
chr6	44430465	44430496	MACS_peak_4207	4	RUNX2 (-865573), CDC5L (+75230)
chr6	45521843	45521916	MACS_peak_4208	4	SUPT3H (-176210), CLIC5 (+526205)
chr6	48442126	48442172	MACS_peak_4213	4	C6orf138 (-405724), MUT (+988892)
chr6	48604656	48604703	MACS_peak_4214	4	C6orf138 (-568255), MUT (+826361)
chr6	48974515	48974597	MACS_peak_4215	4	C6orf138 (-938131), MUT (+456485)
chr6	50701688	50701744	MACS_peak_4216	4	TFAP2B (-84723), TFAP2D (+20459)
chr6	51366838	51366890	MACS_peak_4217	4	TFAP2B (+580425), PKHD1 (+585559)
chr6	54148685	54148723	MACS_peak_4224	4	TINAG (-24499), MLIP (+172459)
chr6	54385553	54385611	MACS_peak_4225	4	HCRTR2 (-653489), TINAG (+212379)
chr6	54678653	54678691	MACS_peak_4226	4	HCRTR2 (-360399), TINAG (+505469)
chr6	54944192	54944236	MACS_peak_4227	4	HCRTR2 (-94857), TINAG (+771011)
chr6	57481694	57481729	MACS_peak_4228	4	PRIM2 (+299290)
chr6	61904870	61904920	MACS_peak_4231	4	MTRNR2L9 (-379338)
chr6	62212631	62212679	MACS_peak_4232	4	MTRNR2L9 (-71578)
chr6	64113848	64113886	MACS_peak_4235	4	PTP4A1 (-168053), LGSN (-83985)
chr6	67278431	67278479	MACS_peak_4242	4	EYS (-861337)
chr6	71930635	71930679	MACS_peak_4249	4	B3GAT2 (-263869), OGFRL1 (-67820)
chr6	72516304	72516389	MACS_peak_4250	4	RIMS1 (-80303), OGFRL1 (+517870)
chr6	72702235	72702319	MACS_peak_4251	4	KCNQ5 (-629294), RIMS1 (+105627)
chr6	73357183	73357258	MACS_peak_4253	4	KCNQ5 (+25650), KHDC1 (+615686)
chr6	73489558	73489605	MACS_peak_4254	4	KCNQ5 (+158011), KHDC1 (+483325)
chr6	73907307	73907361	MACS_peak_4255	4	KHDC1 (+65573), KCNQ5 (+575763)
chr6	74367908	74367941	MACS_peak_4258	4	SLC17A5 (-4188)
chr6	75896612	75896692	MACS_peak_4260	4	COL12A1 (+18971)
chr6	76022117	76022202	MACS_peak_4261	4	SENP6 (-289462), TMEM30A (-27528)
chr6	85643494	85643542	MACS_peak_4266	4	NT5E (-515784), TBX18 (-169619)
chr6	89545693	89545738	MACS_peak_4269	4	CNR1 (-669949), RNGTT (+127632)
chr6	89661693	89661730	MACS_peak_4270	4	CNR1 (-785945), RNGTT (+11636)
chr6	90243423	90243478	MACS_peak_4271	4	RRAGD (-121456), LYRM2 (+105023)
chr6	90639798	90639885	MACS_peak_4272	4	GJA10 (+35654), BACH2 (+366785)
chr6	94649363	94649402	MACS_peak_4276	4	EPHA7 (-520083)
chr6	95519028	95519092	MACS_peak_4277	4	MANEA (-506313)
chr6	96104235	96104272	MACS_peak_4278	4	FUT9 (-359591), MANEA (+78881)
chr6	103267410	103267456	MACS_peak_4289	4	NONE
chr6	104178228	104178268	MACS_peak_4290	4	NONE
chr6	106025914	106025956	MACS_peak_4292	4	PRDM1 (-508260), PREP (-174936)
chr6	112852605	112852657	MACS_peak_4299	4	RFPL4B (+184099)
chr6	113707072	113707132	MACS_peak_4300	4	MARCKS (-471425)
chr6	114688266	114688317	MACS_peak_4303	4	HS3ST5 (-304251)
chr6	120510966	120511018	MACS_peak_4308	4	MAN1A1 (-840066)
chr6	122150316	122150364	MACS_peak_4310	4	HSF2 (-570356), GJA1 (+393595)
chr6	123023455	123023493	MACS_peak_4312	4	FABP7 (-77172), PKIB (+92097)
chr6	123699590	123699646	MACS_peak_4313	4	TRDN (+258620), CLVS2 (+382036)
chr6	130181247	130181312	MACS_peak_4321	4	ARHGAP18 (-149910), C6orf191 (+1136)
chr6	130546163	130546249	MACS_peak_4323	4	TMEM200A (-212056), L3MBTL3 (+206478)
chr6	132848785	132848851	MACS_peak_4325	4	STX7 (-14481), TAAR9 (-10609)
chr6	135853905	135853966	MACS_peak_4327	4	PDE7B (-318898), AHI1 (-35033)
chr6	136308964	136309030	MACS_peak_4328	4	PDE7B (+136163), BCLAF1 (+301992)
chr6	137451347	137451384	MACS_peak_4330	4	IL20RA (-85068), IL22RA2 (+43419)
chr6	139980125	139980211	MACS_peak_4331	4	CITED2 (-284818)
chr6	140328470	140328536	MACS_peak_4334	4	CITED2 (-633153)
chr6	142626554	142626608	MACS_peak_4338	4	GPR126 (+3525), HIVEP2 (+639757)
chr6	145523727	145523800	MACS_peak_4341	4	EPM2A (+533227), UTRN (+910891)
chr6	148278179	148278246	MACS_peak_4344	4	UST (-790058), STXBP5 (+752719)
chr6	151145318	151145396	MACS_peak_4348	4	MTHFD1L (-41458), PLEKHG1 (+224358)
chr6	154617017	154617072	MACS_peak_4350	4	CNKSR3 (+214708), OPRM1 (+256602)
chr6	154649789	154649822	MACS_peak_4351	4	CNKSR3 (+181947), OPRM1 (+289363)
chr6	155588764	155588848	MACS_peak_4353	4	CLDN20 (+3659), TFB1M (+46811)
chr6	157394347	157394420	MACS_peak_4355	4	ARID1B (+295320), TMEM242 (+350869)
chr6	159476346	159476382	MACS_peak_4360	4	FNDC1 (-114065), TAGAP (-10180)
chr6	160882846	160882897	MACS_peak_4362	4	SLC22A3 (+113447), LPA (+204535)
chr6	161217871	161217915	MACS_peak_4363	4	MAP3K4 (-194929), PLG (+94668)
chr6	162110220	162110277	MACS_peak_4364	4	AGPAT4 (-415142)
chr6	164442621	164442666	MACS_peak_4367	4	QKI (+606969)
chr6	166644402	166644482	MACS_peak_4368	4	T (-62311), PRR18 (+77429)
chr6	166882280	166882346	MACS_peak_4369	4	BRP44L (-85827), RPS6KA2 (+393458)
chr6	168068514	168068590	MACS_peak_4371	4	TCP10 (-270554), MLLT4 (-159119)
chr6	168722515	168722583	MACS_peak_4375	4	DACT2 (-2147)
chr7	919401	919470	MACS_peak_4388	4	GET4 (+3245), ADAP1 (+74870)
chr7	1372959	1373025	MACS_peak_4390	4	UNCX (+100338), MICALL2 (+126117)
chr7	1454862	1454896	MACS_peak_4391	4	MICALL2 (+44230), UNCX (+182225)
chr7	3157276	3157310	MACS_peak_4401	4	SDK1 (-183787), CARD11 (-73784)
chr7	3361316	3361353	MACS_peak_4403	4	SDK1 (+20255)
chr7	7606531	7606601	MACS_peak_4408	4	COL28A1 (-31106), RPA3 (+151672)
chr7	8010036	8010070	MACS_peak_4409	4	GLCCI1 (+1630), ICA1 (+291629)
chr7	9999527	9999569	MACS_peak_4414	4	NDUFA4 (+980265)
chr7	10510701	10510741	MACS_peak_4415	4	NDUFA4 (+469092)
chr7	10661352	10661423	MACS_peak_4416	4	NDUFA4 (+318425)
chr7	11378020	11378058	MACS_peak_4418	4	PHF14 (+364540), THSD7A (+493785)
chr7	12667658	12667727	MACS_peak_4421	4	ARL4A (-58759), SCIN (+57490)
chr7	16696175	16696219	MACS_peak_4426	4	TSPAN13 (-97154), BZW2 (+10438)
chr7	17148464	17148512	MACS_peak_4427	4	AGR3 (-226875), AHR (-189788)
chr7	19657354	19657400	MACS_peak_4428	4	FERD3L (-472333), TWISTNB (+91283)
chr7	19753746	19753791	MACS_peak_4429	4	TWISTNB (-5109), TMEM196 (+58635)
chr7	24409955	24409988	MACS_peak_4434	4	MPP6 (-203113), NPY (+86165)
chr7	27367946	27368001	MACS_peak_4438	4	EVX1 (+85810), HIBADH (+334646)
chr7	28491078	28491119	MACS_peak_4440	4	CREB5 (+38955), TRIL (+506930)
chr7	28860741	28860803	MACS_peak_4442	4	TRIL (+137257), CREB5 (+408628)
chr7	29489446	29489533	MACS_peak_4443	4	PRR15 (-113937), CHN2 (+255369)
chr7	30266144	30266204	MACS_peak_4444	4	ZNRF2 (-57749), PLEKHA8 (+198197)
chr7	30938805	30938848	MACS_peak_4447	4	GHRHR (-64809), FAM188B (+127794)
chr7	30948766	30948798	MACS_peak_4448	4	GHRHR (-54854), FAM188B (+137749)
chr7	31073509	31073579	MACS_peak_4449	4	ADCYAP1R1 (-18532), GHRHR (+64396)
chr7	31871107	31871151	MACS_peak_4451	4	PPP1R17 (+144498), PDE1C (+467254)
chr7	38184979	38185011	MACS_peak_4458	4	STARD3NL (-32813), EPDR1 (+224832)
chr7	39786526	39786562	MACS_peak_4459	4	CDK13 (-203415), RALA (+123392)
chr7	40732471	40732555	MACS_peak_4460	4	C7orf10 (+557938)
chr7	43137560	43137600	MACS_peak_4462	4	HECW1 (-14618), MRPL32 (+165641)
chr7	47135967	47136015	MACS_peak_4474	4	TNS3 (+485751)
chr7	48154942	48154973	MACS_peak_4477	4	ABCA13 (-56099), UPP1 (+26603)
chr7	49261225	49261313	MACS_peak_4478	4	VWC2 (-551988), CDC14C (+297112)
chr7	51129954	51129993	MACS_peak_4484	4	GRB10 (-329909), COBL (+254541)
chr7	51279567	51279608	MACS_peak_4485	4	GRB10 (-479523), COBL (+104927)
chr7	52854707	52854749	MACS_peak_4491	4	NONE
chr7	53517609	53517656	MACS_peak_4492	4	NONE
chr7	62534618	62534661	MACS_peak_4509	4	LOC643955 (+229794)
chr7	64037157	64037223	MACS_peak_4510	4	ZNF107 (-89321), ZNF680 (-13685)
chr7	67234788	67234825	MACS_peak_4515	4	TYW1 (+772990)
chr7	68140236	68140271	MACS_peak_4518	4	AUTS2 (-923651)
chr7	68424789	68424836	MACS_peak_4520	4	AUTS2 (-639092)
chr7	68527468	68527554	MACS_peak_4522	4	AUTS2 (-536394)
chr7	68731311	68731390	MACS_peak_4523	4	AUTS2 (-332554)
chr7	69743567	69743610	MACS_peak_4526	4	WBSCR17 (-854200), AUTS2 (+679684)
chr7	72468049	72468086	MACS_peak_4529	4	TRIM74 (-28198), PMS2L2 (-8598)
chr7	73077884	73077922	MACS_peak_4532	4	VPS37D (-4271)
chr7	73785956	73785991	MACS_peak_4533	4	GTF2IRD1 (-82146), CLIP2 (+82169)
chr7	75458317	75458388	MACS_peak_4535	4	RHBDD2 (-49964), CCL24 (-15261)
chr7	76290603	76290645	MACS_peak_4540	4	POMZP3 (-34004), FGL2 (+538526)
chr7	78406744	78406820	MACS_peak_4544	4	MAGI2 (+676108), PHTF2 (+978673)
chr7	82505772	82505818	MACS_peak_4551	4	CACNA2D1 (-432764), PCLO (+286402)
chr7	82799596	82799658	MACS_peak_4552	4	PCLO (-7430), SEMA3E (+478852)
chr7	86437859	86437947	MACS_peak_4556	4	GRM3 (+164673), KIAA1324L (+251111)
chr7	90101590	90101633	MACS_peak_4562	4	CDK14 (-237100), CLDN12 (+68964)
chr7	92250488	92250549	MACS_peak_4565	4	RBM48 (+92432), CDK6 (+215422)
chr7	93029171	93029204	MACS_peak_4568	4	HEPACAM2 (-173406), CALCR (+174854)
chr7	93430735	93430812	MACS_peak_4570	4	CALCR (-226732), TFPI2 (+89291)
chr7	98375340	98375411	MACS_peak_4576	4	TMEM130 (+92297), NPTX2 (+128779)
chr7	101585166	101585231	MACS_peak_4585	4	SH2B2 (-343206), CUX1 (+124317)
chr7	104255028	104255108	MACS_peak_4590	4	MLL5 (-399569), LHFPL3 (+285964)
chr7	107300709	107300781	MACS_peak_4594	4	SLC26A4 (-335)
chr7	107932128	107932165	MACS_peak_4596	4	NRCAM (-51533), PNPLA8 (+234491)
chr7	108441304	108441378	MACS_peak_4598	4	C7orf66 (+83296), DNAJB9 (+231152)
chr7	109536730	109536790	MACS_peak_4600	4	NONE
chr7	112321539	112321619	MACS_peak_4604	4	TMEM168 (+108899), C7orf53 (+200671)
chr7	112361887	112361941	MACS_peak_4605	4	TMEM168 (+68564), C7orf53 (+241006)
chr7	112745441	112745508	MACS_peak_4607	4	GPR85 (-18933), PPP1R3A (+813607)
chr7	115314957	115315021	MACS_peak_4611	4	TFEC (+355878), MDFIC (+752780)
chr7	116090680	116090733	MACS_peak_4613	4	CAV2 (-48948), TES (+240160)
chr7	116843768	116843808	MACS_peak_4615	4	WNT2 (+119555), ST7 (+250407)
chr7	120965190	120965225	MACS_peak_4620	4	WNT16 (-3882)
chr7	126367714	126367793	MACS_peak_4627	4	GRM8 (+515815)
chr7	130032189	130032238	MACS_peak_4632	4	CPA1 (+11924), CEP41 (+48640)
chr7	132247064	132247101	MACS_peak_4638	4	PLXNA4 (+14240)
chr7	132249122	132249166	MACS_peak_4639	4	PLXNA4 (+12179)
chr7	133853895	133853951	MACS_peak_4642	4	LRGUK (+41818), SLC35B4 (+147904)
chr7	134640619	134640671	MACS_peak_4646	4	AGBL3 (-30614), CALD1 (+176481)
chr7	136528145	136528195	MACS_peak_4649	4	MTPN (-865966), CHRM2 (-25662)
chr7	137881256	137881341	MACS_peak_4652	4	TRIM24 (-263780), AKR1D1 (+120121)
chr7	137969099	137969137	MACS_peak_4653	4	TRIM24 (-175961), AKR1D1 (+207940)
chr7	139366194	139366237	MACS_peak_4656	4	HIPK2 (+111477), CLEC2L (+157542)
chr7	139578979	139579016	MACS_peak_4659	4	TBXAS1 (+50046), PARP12 (+184523)
chr7	141676172	141676258	MACS_peak_4666	4	TAS2R38 (-2642)
chr7	143102500	143102551	MACS_peak_4667	4	EPHA1 (+3459), ZYX (+24166)
chr7	147575360	147575393	MACS_peak_4671	4	CUL1 (-820556)
chr7	149000848	149000905	MACS_peak_4672	4	AF035281 (+9587), ZNF777 (+157176)
chr7	149700233	149700277	MACS_peak_4674	4	ATP6V0E2 (+130198), ACTR3C (+320503)
chr7	151301688	151301759	MACS_peak_4676	4	RHEB (-84714), PRKAG2 (+272592)
chr7	151898371	151898427	MACS_peak_4677	4	GALNT11 (+175621), MLL3 (+234691)
chr7	154002661	154002728	MACS_peak_4682	4	DPP6 (+252918), PAXIP1 (+791987)
chr7	155017840	155017892	MACS_peak_4684	4	INSIG1 (-71620), HTR5A (+155320)
chr7	157230679	157230765	MACS_peak_4691	4	DNAJB6 (+101012)
chr7	157559011	157559044	MACS_peak_4695	4	DNAJB6 (+429318), PTPRN2 (+821454)
chr7_gl000195_random	119223	119301	MACS_peak_4700	4	NONE
chr8	3297004	3297040	MACS_peak_4707	4	NONE
chr8	3406192	3406227	MACS_peak_4709	4	NONE
chr8	7661299	7661362	MACS_peak_4715	4	DEFB107B (+11907), FAM90A10 (+34832)
chr8	9235929	9235964	MACS_peak_4721	4	PPP1R3B (-227727), TNKS (-177498)
chr8	9444231	9444272	MACS_peak_4722	4	MSRA (-467578), TNKS (+30807)
chr8	10768699	10768746	MACS_peak_4728	4	SOX7 (-180701), XKR6 (+290152)
chr8	10860807	10860841	MACS_peak_4729	4	SOX7 (-272802), XKR6 (+198051)
chr8	11041901	11041941	MACS_peak_4730	4	SOX7 (-453899), XKR6 (+16954)
chr8	11270649	11270708	MACS_peak_4731	4	BLK (-80842), SLC35G5 (+82184)
chr8	11278873	11278935	MACS_peak_4732	4	BLK (-72617), SLC35G5 (+90409)
chr8	12199509	12199542	MACS_peak_4734	4	LOC100133267 (-23701), ZNF705A (-8615)
chr8	12580279	12580316	MACS_peak_4735	4	LONRF1 (+32694), ZNF705A (+372157)
chr8	12800701	12800789	MACS_peak_4736	4	KIAA1456 (-2438)
chr8	15111451	15111503	MACS_peak_4740	4	TUSC3 (-286119), SGCZ (-15685)
chr8	16683572	16683617	MACS_peak_4742	4	MSR1 (-633295), FGF20 (+176079)
chr8	18848855	18848915	MACS_peak_4745	4	PSD3 (+22311), NAT2 (+600130)
chr8	19786802	19786860	MACS_peak_4747	4	LPL (-9751), INTS10 (+111913)
chr8	21379414	21379453	MACS_peak_4750	4	GFRA2 (+266912)
chr8	21403815	21403860	MACS_peak_4752	4	GFRA2 (+242508)
chr8	22653763	22653800	MACS_peak_4755	4	EGR3 (-102967), PEBP4 (+131639)
chr8	24209060	24209139	MACS_peak_4758	4	ADAMDEC1 (-32698), ADAM28 (+57520)
chr8	27031879	27031965	MACS_peak_4761	4	ADRA1A (-309000), STMN4 (+83981)
chr8	30502325	30502383	MACS_peak_4768	4	GTF2E2 (+13384), RBPMS (+260410)
chr8	30802833	30802868	MACS_peak_4769	4	PPP2CB (-132499), PURG (+87466)
chr8	36927667	36927711	MACS_peak_4776	4	ZNF703 (-625612), KCNU1 (+285847)
chr8	38867424	38867459	MACS_peak_4781	4	ADAM32 (-97608), ADAM9 (+12937)
chr8	39253342	39253428	MACS_peak_4782	4	ADAM3A (+127085), ADAM32 (+288335)
chr8	39963596	39963667	MACS_peak_4783	4	C8orf4 (-47355), IDO2 (+171158)
chr8	39985930	39985972	MACS_peak_4784	4	C8orf4 (-25036), IDO2 (+193477)
chr8	40788493	40788530	MACS_peak_4786	4	ZMAT4 (-33169), SFRP1 (+378478)
chr8	49272770	49272800	MACS_peak_4800	4	UBE2V2 (+351790), EFCAB1 (+375085)
chr8	51373714	51373763	MACS_peak_4802	4	SNTG1 (+549142)
chr8	51807810	51807850	MACS_peak_4803	4	PXDNL (+914175), SNTG1 (+983233)
chr8	57631826	57631874	MACS_peak_4808	4	PENK (-273257), IMPAD1 (+274580)
chr8	58285287	58285322	MACS_peak_4809	4	FAM110B (-621808), IMPAD1 (-378875)
chr8	63299484	63299518	MACS_peak_4814	4	NKAIN3 (+138000), GGH (+652109)
chr8	63440476	63440526	MACS_peak_4815	4	NKAIN3 (+279000), GGH (+511109)
chr8	64346640	64346674	MACS_peak_4818	4	YTHDF3 (+265536)
chr8	65454526	65454569	MACS_peak_4821	4	BHLHE22 (-38247)
chr8	67388687	67388773	MACS_peak_4824	4	ADHFE1 (+44012), MYBL1 (+136750)
chr8	68708173	68708221	MACS_peak_4826	4	PREX2 (-156406), CPA6 (-49577)
chr8	69358060	69358120	MACS_peak_4827	4	C8orf34 (+115133)
chr8	70423182	70423223	MACS_peak_4829	4	SULF1 (-116804), SULF1 (+44344)
chr8	72576852	72576887	MACS_peak_4832	4	EYA1 (-307891), MSC (+179861)
chr8	73313872	73313903	MACS_peak_4834	4	TRPA1 (-326069), KCNB2 (-135738)
chr8	74661717	74661799	MACS_peak_4836	4	STAU2 (-2596)
chr8	75852297	75852369	MACS_peak_4837	4	CRISPLD1 (-44375), PI15 (+115561)
chr8	78714011	78714052	MACS_peak_4840	4	PEX2 (-800752), PKIA (-714304)
chr8	82401422	82401468	MACS_peak_4846	4	FABP4 (-5972), FABP12 (+42105)
chr8	84519872	84519928	MACS_peak_4849	4	RALYL (-577200)
chr8	85614752	85614813	MACS_peak_4850	4	LRRCC1 (-404540), RALYL (+517683)
chr8	86869064	86869119	MACS_peak_4853	4	REXO1L1 (-79786), PSKH2 (+212759)
chr8	91019199	91019267	MACS_peak_4859	4	DECR1 (+5653), CALB1 (+75874)
chr8	94465331	94465381	MACS_peak_4862	4	C8orf83 (-486984), RBM12B (+287868)
chr8	95318918	95318994	MACS_peak_4865	4	GEM (-44409), RAD54B (+130224)
chr8	98947801	98947842	MACS_peak_4872	4	MATN2 (+66511), RPL30 (+109996)
chr8	99642880	99642935	MACS_peak_4873	4	STK3 (+195001), KCNS2 (+203658)
chr8	102941442	102941512	MACS_peak_4875	4	NCALD (+195085), GRHL2 (+436809)
chr8	102941607	102941643	MACS_peak_4876	4	NCALD (+194937), GRHL2 (+436957)
chr8	103749205	103749246	MACS_peak_4877	4	KLF10 (-81243), AZIN1 (+127171)
chr8	105654381	105654417	MACS_peak_4879	4	ZFPM2 (-676748), LRP12 (-53147)
chr8	106529918	106529957	MACS_peak_4882	4	OXR1 (-930214), ZFPM2 (+198791)
chr8	107074639	107074688	MACS_peak_4885	4	OXR1 (-385488), ZFPM2 (+743517)
chr8	110098784	110098832	MACS_peak_4888	4	TRHR (-845)
chr8	113576608	113576643	MACS_peak_4892	4	CSMD3 (+872616)
chr8	115537913	115537987	MACS_peak_4894	4	NONE
chr8	116236673	116236708	MACS_peak_4896	4	TRPS1 (+444537)
chr8	116259893	116259930	MACS_peak_4897	4	TRPS1 (+421316)
chr8	117497347	117497394	MACS_peak_4900	4	TRPS1 (-816143), EIF3H (+270691)
chr8	117755995	117756073	MACS_peak_4901	4	EIF3H (+12028)
chr8	120409188	120409272	MACS_peak_4904	4	NOV (-19322), MAL2 (+188620)
chr8	122559802	122559888	MACS_peak_4907	4	SNTB1 (-735536), HAS2 (+93785)
chr8	124258717	124258773	MACS_peak_4912	4	C8orf76 (-5107), ZHX1 (+27982)
chr8	124295699	124295761	MACS_peak_4913	4	ZHX1 (-9003), ATAD2 (+112975)
chr8	124759507	124759550	MACS_peak_4915	4	FER1L6 (-104698), ANXA13 (-9882)
chr8	126730408	126730479	MACS_peak_4918	4	TRIB1 (+287881), FAM84B (+840267)
chr8	126772731	126772808	MACS_peak_4919	4	TRIB1 (+330207), FAM84B (+797941)
chr8	126786586	126786628	MACS_peak_4920	4	TRIB1 (+344044), FAM84B (+784104)
chr8	127767734	127767822	MACS_peak_4921	4	POU5F1B (-660079), FAM84B (-197067)
chr8	129011070	129011120	MACS_peak_4924	4	MYC (+262780)
chr8	131796344	131796388	MACS_peak_4928	4	ASAP1 (-340460), ADCY8 (+256469)
chr8	134089976	134090024	MACS_peak_4931	4	WISP1 (-113282), SLA (-17397)
chr8	135209498	135209564	MACS_peak_4933	4	ST3GAL1 (-625348), ZFAT (+515761)
chr8	135425353	135425388	MACS_peak_4934	4	ST3GAL1 (-841188), ZFAT (+299921)
chr8	136527394	136527482	MACS_peak_4938	4	KHDRBS3 (+57722)
chr8	137030780	137030824	MACS_peak_4939	4	KHDRBS3 (+561086)
chr8	137128632	137128701	MACS_peak_4940	4	KHDRBS3 (+658951)
chr8	143819268	143819338	MACS_peak_4950	4	SLURP1 (+4526), C8orf55 (+10682)
chr8	143889871	143889905	MACS_peak_4952	4	GML (-26329), LY6D (-21880)
chr8	145066126	145066189	MACS_peak_4954	4	SPATC1 (-20424), GRINA (+1932)
chr9	4169460	4169538	MACS_peak_4966	4	RFX3 (-643516), GLIS3 (+130536)
chr9	4173565	4173603	MACS_peak_4967	4	RFX3 (-647601), GLIS3 (+126451)
chr9	8560437	8560484	MACS_peak_4976	4	C9orf123 (-760662)
chr9	8911394	8911425	MACS_peak_4977	4	NONE
chr9	10747383	10747453	MACS_peak_4984	4	PTPRD (-134695)
chr9	11820237	11820282	MACS_peak_4988	4	TYRP1 (-873126)
chr9	12320764	12320842	MACS_peak_4989	4	TYRP1 (-372583)
chr9	12845588	12845630	MACS_peak_4991	4	TYRP1 (+152223), MPDZ (+404762)
chr9	13456411	13456444	MACS_peak_4992	4	MPDZ (-206057), NFIB (+857617)
chr9	15406175	15406223	MACS_peak_4995	4	TTC39B (-98841), SNAPC3 (-16583)
chr9	16582888	16582932	MACS_peak_4996	4	BNC2 (+287876)
chr9	17835878	17835928	MACS_peak_4998	4	ADAMTSL1 (-638176), SH3GL2 (+256950)
chr9	19238604	19238637	MACS_peak_5001	4	PLIN2 (-111017), DENND4C (-52081)
chr9	21993791	21993843	MACS_peak_5007	4	CDKN2A (+673)
chr9	23159428	23159473	MACS_peak_5010	4	ELAVL2 (+666612), DMRTA1 (+712611)
chr9	24104305	24104352	MACS_peak_5012	4	ELAVL2 (-278266)
chr9	26608604	26608638	MACS_peak_5016	4	PLAA (+338847), LOC100506422 (+541948)
chr9	28611346	28611384	MACS_peak_5020	4	LINGO2 (+107938)
chr9	35952839	35952872	MACS_peak_5032	4	OR2S2 (+5295), HRCT1 (+46667)
chr9	38279947	38280025	MACS_peak_5035	4	SHB (-210776), ALDH1B1 (-112675)
chr9	38628795	38628852	MACS_peak_5036	4	IGFBPL1 (-204380), CNTNAP3 (+659476)
chr9	40777745	40777786	MACS_peak_5037	4	ZNF658 (+14346), FAM75A3 (+77475)
chr9	43046499	43046586	MACS_peak_5039	4	FOXD4L4 (+329309), FAM75A6 (+584187)
chr9	44434666	44434744	MACS_peak_5040	4	CNTNAP3B (+749820)
chr9	45049078	45049130	MACS_peak_5041	4	NONE
chr9	45381625	45381699	MACS_peak_5042	4	NONE
chr9	70009979	70010015	MACS_peak_5048	4	CBWD6 (-747404), FOXD4L5 (+168818)
chr9	71052484	71052518	MACS_peak_5049	4	PGM5 (+80686), C9orf71 (+103282)
chr9	71619237	71619271	MACS_peak_5051	4	PRKACG (+9785), PIP5K1B (+298638)
chr9	72578764	72578846	MACS_peak_5053	4	MAMDC2 (-79692), C9orf135 (+143074)
chr9	75843263	75843339	MACS_peak_5056	4	ANXA1 (+76520)
chr9	78035767	78035845	MACS_peak_5061	4	PCSK5 (-469754), OSTF1 (+332408)
chr9	78504047	78504079	MACS_peak_5062	4	PCSK5 (-1497)
chr9	80328511	80328550	MACS_peak_5064	4	GNA14 (-65299), GNAQ (+317688)
chr9	83117983	83118028	MACS_peak_5066	4	TLE4 (+931128)
chr9	85977085	85977136	MACS_peak_5069	4	RASEF (-299068), FRMD3 (+176237)
chr9	87455924	87456002	MACS_peak_5071	4	NTRK2 (+172497), AGTPBP1 (+900981)
chr9	89994443	89994483	MACS_peak_5077	4	GAS1 (-432359), DAPK1 (-118293)
chr9	91023890	91023967	MACS_peak_5079	4	C9orf47 (-581849), SPIN1 (+20632)
chr9	94476620	94476651	MACS_peak_5085	4	NFIL3 (-290492), ROR2 (+235808)
chr9	95717313	95717396	MACS_peak_5087	4	ZNF484 (-77065), FGD3 (-19363)
chr9	98668799	98668872	MACS_peak_5093	4	C9orf102 (+30936), HSD17B3 (+395598)
chr9	102007233	102007304	MACS_peak_5098	4	NR4A3 (-576868), SEC61B (+22699)
chr9	102558696	102558771	MACS_peak_5100	4	NR4A3 (-25403), SEC61B (+574164)
chr9	111937753	111937794	MACS_peak_5115	4	C9orf4 (-8203), EPB41L4B (+145247)
chr9	113110183	113110225	MACS_peak_5118	4	TXNDC8 (-10079), SVEP1 (+231956)
chr9	115253017	115253099	MACS_peak_5119	4	HSDL2 (+110869), C9orf80 (+227329)
chr9	116128002	116128054	MACS_peak_5121	4	HDHD3 (+10313), BSPRY (+16216)
chr9	116227689	116227762	MACS_peak_5123	4	ZNF618 (-410836), RGS3 (+20715)
chr9	116837051	116837096	MACS_peak_5124	4	AMBP (+3678), ZNF618 (+198512)
chr9	117263834	117263907	MACS_peak_5126	4	AKNA (-107186), DFNB31 (+3865)
chr9	119710978	119711051	MACS_peak_5131	4	TRIM32 (+261434), ASTN2 (+466302)
chr9	124507478	124507556	MACS_peak_5135	4	DAB2IP (+178118), TTLL11 (+348368)
chr9	125036823	125036868	MACS_peak_5136	4	PTGS1 (-96383), RBM18 (-9703)
chr9	125314320	125314363	MACS_peak_5137	4	OR1N2 (-1107)
chr9	127888177	127888222	MACS_peak_5141	4	GOLGA1 (-184814), SCAI (+17638)
chr9	130960249	130960332	MACS_peak_5148	4	CIZ1 (-6423), DNM1 (-5372)
chr9	131736822	131736871	MACS_peak_5150	4	DOLK (-26835), SH3GLB2 (+53732)
chr9	131848769	131848833	MACS_peak_5151	4	DOLPP1 (+5418), CRAT (+24269)
chr9	133232762	133232812	MACS_peak_5156	4	AK074396 (-72882), NCS1 (+297930)
chr9	136791952	136792036	MACS_peak_5168	4	SARDH (-188515), VAV2 (+65452)
chr9	137926126	137926197	MACS_peak_5172	4	FCN1 (-116356), OLFM1 (-40927)
chr9	140036866	140036940	MACS_peak_5181	4	GRIN1 (+3294), LRRC26 (+27588)
chrUn_gl000216	20175	20214	MACS_peak_5190	4	NONE
chrUn_gl000216	33003	33038	MACS_peak_5191	4	NONE
chrUn_gl000216	49336	49375	MACS_peak_5195	4	NONE
chrUn_gl000216	55152	55190	MACS_peak_5196	4	NONE
chrUn_gl000219	100244	100320	MACS_peak_5208	4	NONE
chrUn_gl000225	81690	81729	MACS_peak_5239	4	NONE
chrUn_gl000225	110382	110423	MACS_peak_5244	4	NONE
chrUn_gl000225	189388	189476	MACS_peak_5246	4	NONE
chrUn_gl000228	82545	82580	MACS_peak_5261	4	NONE
chrX	987640	987691	MACS_peak_5278	4	CRLF2 (+343863), SHOX (+402587)
chrX	7323610	7323666	MACS_peak_5293	4	VCX (-486665), STS (+186166)
chrX	8001921	8001976	MACS_peak_5295	4	PNPLA4 (-106169), VCX2 (+137359)
chrX	8129636	8129685	MACS_peak_5296	4	PNPLA4 (-233881), VCX2 (+9647)
chrX	8283621	8283657	MACS_peak_5297	4	VCX3B (-149232), VCX2 (-144331)
chrX	8456634	8456679	MACS_peak_5299	4	VCX3B (+23786), KAL1 (+243570)
chrX	9801649	9801701	MACS_peak_5303	4	CLCN4 (-323310), SHROOM2 (+47179)
chrX	10033350	10033397	MACS_peak_5304	4	CLCN4 (-91611), SHROOM2 (+278878)
chrX	10195962	10195994	MACS_peak_5305	4	CLCN4 (+70993), MID1 (+655831)
chrX	10350714	10350763	MACS_peak_5307	4	CLCN4 (+225754), MID1 (+501070)
chrX	12179171	12179221	MACS_peak_5310	4	PRPS2 (-630278), FRMPD4 (+22611)
chrX	16306874	16306937	MACS_peak_5316	4	S100G (-361375), GRPR (+165482)
chrX	18331096	18331139	MACS_peak_5317	4	RAI2 (-451661), SCML2 (+41726)
chrX	19890917	19890976	MACS_peak_5323	4	MAP3K15 (-357568), SH3KBP1 (+14797)
chrX	23419143	23419175	MACS_peak_5329	4	PRDX4 (-266486), PTCHD1 (+66174)
chrX	23557648	23557692	MACS_peak_5330	4	PRDX4 (-127975), PTCHD1 (+204685)
chrX	24820029	24820083	MACS_peak_5333	4	POLA1 (+107992), ARX (+214009)
chrX	25864377	25864426	MACS_peak_5336	4	ARX (-830337), MAGEB18 (-292058)
chrX	26634508	26634541	MACS_peak_5337	4	MAGEB6 (+423968), SMEK3P (+846933)
chrX	27252333	27252381	MACS_peak_5338	4	SMEK3P (+229101)
chrX	28462463	28462503	MACS_peak_5339	4	SMEK3P (-981025), IL1RAPL1 (-143198)
chrX	28980987	28981032	MACS_peak_5340	4	IL1RAPL1 (+375329)
chrX	29706841	29706883	MACS_peak_5343	4	NR0B1 (+620633)
chrX	29917798	29917879	MACS_peak_5344	4	NR0B1 (+409656)
chrX	32217908	32217943	MACS_peak_5349	4	NONE
chrX	33731195	33731230	MACS_peak_5354	4	DMD (-501540), TMEM47 (+944192)
chrX	34902587	34902635	MACS_peak_5357	4	TMEM47 (-227206)
chrX	35811192	35811275	MACS_peak_5359	4	CXorf59 (-253819)
chrX	38887012	38887051	MACS_peak_5363	4	MID1IP1 (+226347)
chrX	39036998	39037029	MACS_peak_5364	4	MID1IP1 (+376329), BCOR (+919705)
chrX	39166932	39167018	MACS_peak_5365	4	MID1IP1 (+506290), BCOR (+789744)
chrX	39864773	39864824	MACS_peak_5370	4	BCOR (+91920)
chrX	41713493	41713533	MACS_peak_5371	4	CASK (+68774), GPR82 (+130105)
chrX	46433707	46433783	MACS_peak_5380	4	CHST7 (+553)
chrX	47240324	47240358	MACS_peak_5384	4	ZNF157 (+10342), ZNF41 (+102004)
chrX	48329793	48329823	MACS_peak_5386	4	FTSJ1 (-4741), SLC38A5 (-1164)
chrX	54301850	54301896	MACS_peak_5395	4	PHF8 (-230304), WNK3 (+82565)
chrX	55674034	55674071	MACS_peak_5397	4	RRAGB (-70057), FOXR2 (+24220)
chrX	56981907	56981954	MACS_peak_5399	4	SPIN3 (+40057), UBQLN2 (+391905)
chrX	57333128	57333160	MACS_peak_5401	4	ZXDB (-285125), FAAH2 (+20034)
chrX	61768316	61768387	MACS_peak_5404	4	SPIN4 (+802866)
chrX	70366017	70366070	MACS_peak_5418	4	GJB1 (-69018), NLGN3 (+1363)
chrX	74823558	74823640	MACS_peak_5424	4	ZDHHC15 (-80262), TTC3P1 (+139315)
chrX	78578251	78578323	MACS_peak_5428	4	ITM2A (+44762), GPR174 (+151818)
chrX	79500226	79500270	MACS_peak_5430	4	TBX22 (+222506), BRWD3 (+564985)
chrX	82815934	82815974	MACS_peak_5433	4	CYLC1 (-300216), POU3F4 (+52685)
chrX	82861559	82861606	MACS_peak_5434	4	CYLC1 (-254587), POU3F4 (+98314)
chrX	89769524	89769563	MACS_peak_5443	4	PABPC5 (-920053), TGIF2LX (+592604)
chrX	91645369	91645401	MACS_peak_5448	4	PCDH11X (+554925)
chrX	92889941	92889991	MACS_peak_5449	4	NAP1L3 (+38716)
chrX	93356773	93356831	MACS_peak_5450	4	NAP1L3 (-428120)
chrX	93533939	93533991	MACS_peak_5451	4	NAP1L3 (-605283)
chrX	97986174	97986211	MACS_peak_5456	4	NONE
chrX	99173321	99173379	MACS_peak_5460	4	PCDH19 (+491921)
chrX	99618855	99618904	MACS_peak_5463	4	PCDH19 (+46391)
chrX	99648445	99648504	MACS_peak_5464	4	PCDH19 (+16796)
chrX	101819101	101819136	MACS_peak_5470	4	TMSB15A (-47420), ARMCX5-GPRASP2 (-35157)
chrX	104132919	104132993	MACS_peak_5471	4	IL1RAPL2 (+321960), TEX13A (+332402)
chrX	104703207	104703272	MACS_peak_5473	4	NRK (-363296), TEX13A (-237882)
chrX	108223423	108223460	MACS_peak_5480	4	IRS4 (-243835), GUCY2F (+501843)
chrX	111400278	111400338	MACS_peak_5484	4	ZCCHC16 (+74055), LHFPL1 (+523067)
chrX	112088704	112088751	MACS_peak_5485	4	AMOT (-22356)
chrX	114766310	114766341	MACS_peak_5490	4	PLS3 (-61493), LUZP4 (+242034)
chrX	118025908	118025958	MACS_peak_5497	4	LONRF3 (-82780), ZCCHC12 (+68146)
chrX	119737691	119737774	MACS_peak_5501	4	MCTS1 (-11)
chrX	120664938	120664981	MACS_peak_5503	4	GLUD2 (+483498)
chrX	124378481	124378535	MACS_peak_5507	4	ODZ1 (-280842)
chrX	125365723	125365787	MACS_peak_5510	4	DCAF12L1 (+321087)
chrX	126228132	126228182	MACS_peak_5512	4	DCAF12L1 (-541315), ACTRT1 (+958225)
chrX	129212733	129212779	MACS_peak_5519	4	ELF4 (+31932), BCORL1 (+73592)
chrX	131435856	131435893	MACS_peak_5524	4	RAP2C (-83686), MBNL3 (+138467)
chrX	135344909	135344986	MACS_peak_5529	4	GPR112 (-38174), MAP7D3 (-11210)
chrX	137900651	137900703	MACS_peak_5533	4	FGF13 (+386508)
chrX	139798946	139798996	MACS_peak_5535	4	SPANXB2 (-285785), SOX3 (-211746)
chrX	143846210	143846254	MACS_peak_5538	4	UBE2NL (+879059)
chrX	144198280	144198343	MACS_peak_5539	4	SLITRK2 (-704554)
chrX	145260158	145260195	MACS_peak_5542	4	CXorf1 (+351249)
chrX	146727504	146727546	MACS_peak_5543	4	FMR1 (-265944)
chrX	147301584	147301627	MACS_peak_5544	4	AFF2 (-280533), FMR1NB (+238757)
chrX	149509953	149510023	MACS_peak_5550	4	MAMLD1 (-21563), MAGEA8 (+500047)
chrX	149553534	149553579	MACS_peak_5551	4	MTM1 (-183490), MAMLD1 (+22006)
chrX	151903053	151903092	MACS_peak_5555	4	MAGEA12 (+111)
chrX	152778182	152778215	MACS_peak_5558	4	ATP2B3 (-23381), BGN (+17852)
chrX	153157644	153157698	MACS_peak_5559	4	L1CAM (-16272), AVPR2 (-12757)
chrX	153804264	153804296	MACS_peak_5561	4	G6PD (-29047), CTAG1A (-9138)
chrX	155210131	155210200	MACS_peak_5563	4	IL9R (-17080), VAMP7 (+99223)
chrY	1316777	1316839	MACS_peak_5573	4	CRLF2 (-35279), CSF2RA (-34763)
chrY	1375735	1375787	MACS_peak_5574	4	IL3RA (-29748), CSF2RA (+24190)
chrY	3952336	3952375	MACS_peak_5582	4	PCDH11Y (-971775), TGIF2LY (+505230)
chrY	8125077	8125137	MACS_peak_5586	4	NONE
chrY	8706670	8706710	MACS_peak_5587	4	TSPY4 (-468429)
chrY	8792851	8792896	MACS_peak_5588	4	TSPY4 (-382245)
chrY	13194039	13194116	MACS_peak_5594	4	NONE
chrY	13195488	13195533	MACS_peak_5595	4	NONE
chrY	13204320	13204364	MACS_peak_5597	4	NONE
chrY	13488851	13488914	MACS_peak_5601	4	NONE
chrY	13664444	13664486	MACS_peak_5602	4	NONE
chrY	13672997	13673030	MACS_peak_5604	4	NONE
chrY	13686654	13686687	MACS_peak_5607	4	NONE
chrY	13737235	13737277	MACS_peak_5614	4	NONE
chrY	13748418	13748504	MACS_peak_5615	4	NONE
chrY	13826710	13826754	MACS_peak_5622	4	USP9Y (-986428)
chrY	13831942	13831978	MACS_peak_5624	4	USP9Y (-981200)
chrY	13862123	13862167	MACS_peak_5630	4	USP9Y (-951015)
chrY	15491910	15491968	MACS_peak_5634	4	UTY (+100611), DDX3Y (+475240)
chrY	15981811	15981848	MACS_peak_5635	4	NLGN4Y (-653796), TMSB4Y (+166383)
chrY	16132266	16132302	MACS_peak_5636	4	NLGN4Y (-503342), TMSB4Y (+316837)
chrY	20700666	20700710	MACS_peak_5640	4	HSFY1 (-7869), XKRY (+403353)
chrY	27447499	27447537	MACS_peak_5642	4	CDY1 (-320746), BPY2 (-249267)
chrY	27461938	27461983	MACS_peak_5643	4	CDY1 (-306303), BPY2 (-263710)
chrY	28818177	28818214	MACS_peak_5647	4	NONE
chrY	58840057	58840095	MACS_peak_5661	4	SPRY3 (-260381)
chr1	3252167	3252206	MACS_peak_12	5	ARHGEF16 (-118960), PRDM16 (+266445)
chr1	3722790	3722828	MACS_peak_17	5	LRRC47 (-9741), CEP104 (+50988)
chr1	4823816	4823865	MACS_peak_24	5	AJAP1 (+108736)
chr1	7257684	7257747	MACS_peak_32	5	VAMP3 (-573613), CAMTA1 (+412332)
chr1	9261823	9261900	MACS_peak_38	5	GPR157 (-72633), H6PD (-33001)
chr1	11043853	11043905	MACS_peak_42	5	CASZ1 (-187172), TARDBP (-28800)
chr1	19158692	19158765	MACS_peak_54	5	TAS1R2 (+27426), PAX7 (+201229)
chr1	27227044	27227124	MACS_peak_70	5	GPATCH3 (-122)
chr1	27670063	27670129	MACS_peak_71	5	SYTL1 (+1613), MAP3K6 (+23241)
chr1	27866463	27866504	MACS_peak_72	5	WASF2 (-49806), AHDC1 (+63659)
chr1	28925784	28925819	MACS_peak_76	5	RAB42 (+6795), TAF12 (+43802)
chr1	30484417	30484509	MACS_peak_78	5	MATN1 (+711969), PTPRU (+921435)
chr1	37721478	37721512	MACS_peak_88	5	GRIK3 (-221651), ZC3H12A (-218624)
chr1	39612713	39612763	MACS_peak_96	5	MACF1 (-184203), NDUFS5 (+120771)
chr1	40379700	40379770	MACS_peak_98	5	MFSD2A (-41049), MYCL1 (-12048)
chr1	50642694	50642743	MACS_peak_115	5	ELAVL4 (+68125), DMRTA2 (+246400)
chr1	52203173	52203252	MACS_peak_117	5	OSBPL9 (+120667), NRD1 (+141396)
chr1	61798711	61798770	MACS_peak_123	5	NFIA (+251207), TM2D1 (+392354)
chr1	68870968	68871023	MACS_peak_130	5	WLS (-172712), RPE65 (+44646)
chr1	75787126	75787165	MACS_peak_140	5	LHX8 (+193027), SLC44A5 (+289653)
chr1	76653371	76653455	MACS_peak_142	5	ST6GALNAC5 (-679773), ST6GALNAC3 (+113024)
chr1	79725059	79725154	MACS_peak_149	5	ELTD1 (-252612)
chr1	90340002	90340041	MACS_peak_158	5	ZNF326 (-120656), LRRC8D (+52542)
chr1	91815026	91815064	MACS_peak_160	5	ZNF644 (-327233), HFM1 (+55381)
chr1	92094454	92094501	MACS_peak_162	5	HSP90B3P (-6090), CDC7 (+128074)
chr1	97274345	97274388	MACS_peak_172	5	PTBP2 (+87192)
chr1	97513427	97513472	MACS_peak_174	5	PTBP2 (+326275), DPYD (+873165)
chr1	98876065	98876112	MACS_peak_176	5	DPYD (-489474), SNX7 (-251147)
chr1	99407614	99407653	MACS_peak_178	5	LPPR5 (+62815), SNX7 (+280398)
chr1	101602590	101602667	MACS_peak_181	5	DPH5 (-111267), S1PR1 (-99676)
chr1	110098572	110098619	MACS_peak_192	5	GNAI3 (+7410), GNAT2 (+57109)
chr1	110605220	110605264	MACS_peak_194	5	ALX3 (+8080), FAM40A (+28001)
chr1	112716243	112716290	MACS_peak_198	5	CTTNBP2NL (-222533), KCND3 (-184490)
chr1	116409879	116409914	MACS_peak_205	5	SLC22A15 (-109222), NHLH2 (-26150)
chr1	120543947	120544067	MACS_peak_212	5	ADAM30 (-104860), NOTCH2 (+68310)
chr1	120811860	120811907	MACS_peak_213	5	NOTCH2 (-199567), FCGR1B (+124060)
chr1	121428001	121428073	MACS_peak_215	5	FCGR1B (-492093)
chr1	144823591	144823632	MACS_peak_219	5	PPIAL4A (-459366), PDE4DIP (+171421)
chr1	145989005	145989045	MACS_peak_221	5	KIAA1245 (-345165), PDZK1 (-54518)
chr1	154030170	154030250	MACS_peak_233	5	RPS27 (+66971), NUP210L (+97382)
chr1	156647765	156647813	MACS_peak_244	5	NES (-600)
chr1	158691839	158691871	MACS_peak_245	5	OR6K3 (-3950)
chr1	159170297	159170346	MACS_peak_248	5	DARC (-4727)
chr1	160082724	160082765	MACS_peak_250	5	ATP1A2 (-2775)
chr1	164721442	164721483	MACS_peak_256	5	PBX1 (+192866), LMX1A (+604015)
chr1	170942248	170942283	MACS_peak_264	5	FMO3 (-117752), C1orf129 (+37654)
chr1	176592956	176592993	MACS_peak_276	5	PAPPA2 (+160668), ASTN1 (+541049)
chr1	188957469	188957504	MACS_peak_294	5	NONE
chr1	195522514	195522551	MACS_peak_304	5	NONE
chr1	199517917	199518031	MACS_peak_310	5	NR5A2 (-478796), PTPRC (+909837)
chr1	200695374	200695473	MACS_peak_312	5	DDX59 (-56298), CAMSAP2 (-13262)
chr1	201226037	201226082	MACS_peak_313	5	PKP1 (-26520), IGFN1 (+66107)
chr1	207989957	207990003	MACS_peak_326	5	CD46 (+64597), CD34 (+94703)
chr1	213570924	213570971	MACS_peak_334	5	PROX1 (-590912), RPS6KC1 (+346360)
chr1	213745023	213745115	MACS_peak_335	5	PROX1 (-416791), RPS6KC1 (+520481)
chr1	215086133	215086185	MACS_peak_338	5	KCNK2 (-170401), CENPF (+309627)
chr1	219620383	219620419	MACS_peak_343	5	LYPLAL1 (+273209), SLC30A10 (+481592)
chr1	220558942	220559008	MACS_peak_344	5	MARK1 (-142593), RAB3GAP2 (-113132)
chr1	223974261	223974301	MACS_peak_352	5	TP53BP2 (+59393), CAPN2 (+74162)
chr1	231147919	231147959	MACS_peak_368	5	TRIM67 (-150735), ARV1 (+33116)
chr1	236958377	236958447	MACS_peak_376	5	MTR (-169)
chr1	237419135	237419178	MACS_peak_378	5	RYR2 (+213455), ZP4 (+635065)
chr1	237615284	237615322	MACS_peak_379	5	RYR2 (+409601), ZP4 (+438919)
chr1	237634197	237634235	MACS_peak_380	5	ZP4 (+420006), RYR2 (+428514)
chr1	237679123	237679204	MACS_peak_381	5	ZP4 (+375058), RYR2 (+473462)
chr1	244388339	244388373	MACS_peak_392	5	ZNF238 (+173795), ADSS (+227080)
chr1	245875483	245875530	MACS_peak_394	5	KIF26B (+557220), SMYD3 (+795137)
chr1	247526537	247526574	MACS_peak_400	5	NLRP3 (-52902), ZNF496 (-31511)
chr10	4119697	4119735	MACS_peak_410	5	AKR1E2 (-748686), KLF6 (-292243)
chr10	12413179	12413226	MACS_peak_426	5	CAMK1D (+21620), CCDC3 (+630501)
chr10	13890588	13890628	MACS_peak_428	5	PRPF18 (+261669), FRMD4A (+482258)
chr10	13927895	13927931	MACS_peak_430	5	PRPF18 (+298974), FRMD4A (+444953)
chr10	14590815	14590860	MACS_peak_433	5	FRMD4A (-217972), CDNF (+289145)
chr10	22092487	22092572	MACS_peak_449	5	DNAJC1 (+200120), MLLT10 (+268956)
chr10	24196250	24196289	MACS_peak_453	5	KIAA1217 (-301450), PTF1A (+714810)
chr10	25404065	25404146	MACS_peak_456	5	GPR158 (-60184), THNSL1 (+98598)
chr10	25404353	25404408	MACS_peak_457	5	GPR158 (-59909), THNSL1 (+98873)
chr10	26876967	26877048	MACS_peak_459	5	PDSS1 (-109587), APBB1IP (+149742)
chr10	28451779	28451826	MACS_peak_461	5	ARMC4 (-163826), MPP7 (+119264)
chr10	30207970	30208019	MACS_peak_466	5	SVIL (-284094), MTPAP (+430272)
chr10	34302506	34302565	MACS_peak_469	5	NRP1 (-678703), PARD3 (+801717)
chr10	36721506	36721560	MACS_peak_473	5	FZD8 (-791171), ANKRD30A (-693252)
chr10	37583310	37583344	MACS_peak_476	5	ANKRD30A (+168542), MTRNR2L7 (+308532)
chr10	38796079	38796135	MACS_peak_479	5	HSD17B7P2 (+150799)
chr10	38801211	38801259	MACS_peak_480	5	HSD17B7P2 (+155927)
chr10	38871329	38871407	MACS_peak_481	5	HSD17B7P2 (+226060)
chr10	39136726	39136780	MACS_peak_497	5	HSD17B7P2 (+491445)
chr10	39153253	39153328	MACS_peak_501	5	HSD17B7P2 (+507983)
chr10	42809855	42809903	MACS_peak_540	5	ZNF33B (+324113)
chr10	43492575	43492611	MACS_peak_544	5	RET (-79924), BMS1 (+214639)
chr10	48280388	48280441	MACS_peak_550	5	ZNF488 (-74674), ANXA8L1 (+25190)
chr10	48547407	48547451	MACS_peak_551	5	GDF10 (-108291), PTPN20A (+259556)
chr10	52502791	52502834	MACS_peak_558	5	SGMS1 (-119076), A1CF (+142622)
chr10	63842803	63842852	MACS_peak_568	5	ARID5B (+181815), RTKN2 (+185638)
chr10	65065213	65065252	MACS_peak_570	5	JMJD1C (+160489), NRBF2 (+172226)
chr10	68320592	68320633	MACS_peak_573	5	LRRTM3 (-365179)
chr10	71258608	71258676	MACS_peak_583	5	TSPAN15 (+47416), NEUROG3 (+74568)
chr10	80717593	80717674	MACS_peak_596	5	ZMIZ1 (-111158), RPS24 (+924116)
chr10	84070545	84070584	MACS_peak_604	5	NRG3 (+435495)
chr10	86626212	86626248	MACS_peak_608	5	RGR (+621421)
chr10	91496374	91496441	MACS_peak_615	5	KIF20B (+35041)
chr10	98398201	98398260	MACS_peak_630	5	TM9SF3 (-51422), PIK3AP1 (+82048)
chr10	102598150	102598222	MACS_peak_639	5	SEMA4G (-134100), PAX2 (+92718)
chr10	104919010	104919049	MACS_peak_643	5	NT5C2 (+34033), CNNM2 (+240955)
chr10	106099072	106099158	MACS_peak_647	5	SORCS3 (-301744), ITPRIP (-5452)
chr10	107602242	107602290	MACS_peak_648	5	NONE
chr10	108366019	108366092	MACS_peak_649	5	SORCS1 (+558410)
chr10	112170588	112170657	MACS_peak_654	5	SMNDC1 (-105916), DUSP5 (-87002)
chr10	115271879	115271939	MACS_peak_656	5	HABP2 (-40869), TCF7L2 (+561900)
chr10	124321067	124321116	MACS_peak_677	5	DMBT1 (+911)
chr10	126725252	126725314	MACS_peak_684	5	C10orf137 (-682801), CTBP2 (-8830)
chr10	129503957	129504004	MACS_peak_690	5	FOXI2 (-31557), NPS (+156368)
chr10	130270028	130270085	MACS_peak_692	5	MGMT (-995397), MKI67 (-345589)
chr10	133542157	133542190	MACS_peak_702	5	PPP2R2D (-205786)
chr10	134329751	134329796	MACS_peak_705	5	STK32C (-208297), INPP5A (-21579)
chr10	134439340	134439409	MACS_peak_706	5	INPP5A (+88022), NKX6-2 (+160162)
chr11	8393290	8393385	MACS_peak_735	5	LMO1 (-107932), STK33 (+222165)
chr11	13921243	13921290	MACS_peak_746	5	SPON1 (-62917), FAR1 (+231061)
chr11	15975173	15975214	MACS_peak_749	5	SOX6 (+449219), INSC (+841224)
chr11	20894209	20894257	MACS_peak_754	5	NELL1 (+203116)
chr11	29800340	29800381	MACS_peak_769	5	KCNA4 (+238216)
chr11	30605887	30605934	MACS_peak_770	5	MPPED2 (-3870)
chr11	35736952	35736989	MACS_peak_774	5	LDLRAD3 (-228641), TRIM44 (+52618)
chr11	37726726	37726782	MACS_peak_779	5	NONE
chr11	38526008	38526053	MACS_peak_780	5	NONE
chr11	50534667	50534705	MACS_peak_794	5	OR4C12 (-530615), OR4A5 (+877762)
chr11	54954799	54954838	MACS_peak_798	5	TRIM48 (-74839)
chr11	61329514	61329553	MACS_peak_807	5	SYT7 (+18810), SDHAF2 (+131937)
chr11	68962371	68962406	MACS_peak_817	5	CCND1 (-493484), TPCN2 (+146039)
chr11	70125814	70125854	MACS_peak_821	5	CTTN (-118778), PPFIA1 (+9028)
chr11	73751945	73751978	MACS_peak_825	5	UCP3 (-31680), C2CD3 (+130102)
chr11	76810786	76810861	MACS_peak_831	5	OMP (-3062)
chr11	79971640	79971684	MACS_peak_833	5	ODZ4 (-819967)
chr11	81988884	81988958	MACS_peak_839	5	PRCP (+622636)
chr11	88453966	88454017	MACS_peak_851	5	CTSC (-383051), GRM5 (+327248)
chr11	101715381	101715421	MACS_peak_865	5	TRPC6 (-260742), KIAA1377 (-70345)
chr11	102367155	102367245	MACS_peak_866	5	TMEM123 (-43425), MMP7 (+34278)
chr11	104111235	104111268	MACS_peak_870	5	PDGFD (-76225), CASP12 (+658145)
chr11	108693909	108694004	MACS_peak_877	5	C11orf87 (-598889), DDX10 (+158141)
chr11	113290153	113290236	MACS_peak_884	5	ANKK1 (+31682), DRD2 (+55806)
chr11	113990049	113990114	MACS_peak_886	5	NNMT (-176453), ZBTB16 (+58794)
chr11	116142398	116142441	MACS_peak_891	5	CADM1 (-767179), ZNF259 (+516319)
chr11	128786151	128786238	MACS_peak_917	5	C11orf45 (-10603), TP53AIP1 (+21594)
chr11	132898428	132898477	MACS_peak_923	5	OPCML (-85416), SPATA19 (+816939)
chr12	1714045	1714080	MACS_peak_929	5	WNT5B (-24349), FBXL14 (-10732)
chr12	3335836	3335895	MACS_peak_933	5	PRMT8 (-264559), TSPAN9 (+149345)
chr12	3599847	3599890	MACS_peak_935	5	PRMT8 (-556)
chr12	14273562	14273623	MACS_peak_955	5	ATF7IP (-245018), GRIN2B (-140571)
chr12	15941247	15941338	MACS_peak_957	5	EPS8 (+1217), PTPRO (+466102)
chr12	20087683	20087723	MACS_peak_962	5	PDE3A (-434476), AEBP2 (+495095)
chr12	25538446	25538538	MACS_peak_975	5	KRAS (-134638), IFLTD1 (+167725)
chr12	27749018	27749108	MACS_peak_978	5	REP15 (-100365), PPFIBP1 (+72018)
chr12	34190690	34190741	MACS_peak_987	5	ALG10 (+15500)
chr12	34359758	34359793	MACS_peak_988	5	ALG10 (+184560)
chr12	38000730	38000820	MACS_peak_990	5	ALG10B (-709782)
chr12	42039444	42039487	MACS_peak_997	5	PDZRN4 (+457216), GXYLT1 (+499207)
chr12	46198253	46198294	MACS_peak_1001	5	ARID2 (+74654), SCAF11 (+186127)
chr12	46650398	46650450	MACS_peak_1003	5	SCAF11 (-266023), SLC38A1 (+12784)
chr12	51361836	51361928	MACS_peak_1012	5	HIGD1C (+14100), SLC11A2 (+60176)
chr12	61546169	61546218	MACS_peak_1028	5	NONE
chr12	63906273	63906321	MACS_peak_1033	5	AVPR1A (-359707), DPY19L2 (+156057)
chr12	64465886	64465934	MACS_peak_1034	5	XPOT (-332243), SRGAP1 (+227369)
chr12	66026147	66026181	MACS_peak_1037	5	HMGA2 (-192076), MSRB3 (+353397)
chr12	73835556	73835602	MACS_peak_1053	5	NONE
chr12	75028848	75028896	MACS_peak_1054	5	KCNC2 (+574639)
chr12	77652145	77652184	MACS_peak_1059	5	NAV3 (-572904), E2F7 (-192805)
chr12	85023709	85023746	MACS_peak_1074	5	SLC6A15 (+282878)
chr12	85567341	85567432	MACS_peak_1076	5	TSPAN19 (-137332), ALX1 (-106649)
chr12	86115402	86115493	MACS_peak_1078	5	RASSF9 (+114870), ALX1 (+441412)
chr12	97323340	97323380	MACS_peak_1097	5	NEDD1 (+22359)
chr12	100802941	100802976	MACS_peak_1104	5	NR1H4 (-94179), SLC17A8 (+52102)
chr12	101321676	101321746	MACS_peak_1105	5	ANO4 (+133337), SLC5A8 (+282305)
chr12	108469738	108469789	MACS_peak_1114	5	WSCD2 (-53747), ASCL4 (+301602)
chr12	116772110	116772175	MACS_peak_1138	5	MAP1LC3B2 (-225043), MED13L (-57152)
chr12	119782631	119782715	MACS_peak_1147	5	TMEM233 (-248591), HSPB8 (+166078)
chr12	119791853	119791901	MACS_peak_1148	5	TMEM233 (-239387), HSPB8 (+175282)
chr12	120026138	120026178	MACS_peak_1150	5	TMEM233 (-5106), HSPB8 (+409563)
chr12	121268370	121268407	MACS_peak_1153	5	SPPL3 (+73766), ACADS (+104818)
chr12	124219689	124219741	MACS_peak_1162	5	DNAH10 (-27327), ATP6V0A2 (+22850)
chr12	128272266	128272346	MACS_peak_1175	5	TMEM132C (-479642)
chr13	20941691	20941723	MACS_peak_1203	5	GJB6 (-135173), CRYL1 (+158305)
chr13	21943948	21943988	MACS_peak_1206	5	SKA3 (-193227), ZDHHC20 (+89540)
chr13	27518478	27518521	MACS_peak_1216	5	GPR12 (-183578), USP12 (+227533)
chr13	27658308	27658342	MACS_peak_1217	5	GPR12 (-323403), USP12 (+87708)
chr13	27661233	27661281	MACS_peak_1218	5	GPR12 (-326335), USP12 (+84776)
chr13	27816927	27816966	MACS_peak_1219	5	USP12 (-70914), RPL21 (-8745)
chr13	28300994	28301048	MACS_peak_1220	5	GSX1 (-65759), POLR1D (+105105)
chr13	36083486	36083541	MACS_peak_1230	5	MAB21L1 (+431868), NBEA (+567090)
chr13	52244619	52244668	MACS_peak_1259	5	WDFY2 (+86160), DHRS12 (+133649)
chr13	54952709	54952746	MACS_peak_1265	5	NONE
chr13	59905969	59906016	MACS_peak_1270	5	DIAPH3 (+832126)
chr13	60658037	60658137	MACS_peak_1271	5	DIAPH3 (+80032)
chr13	64776255	64776296	MACS_peak_1276	5	NONE
chr13	73076888	73076923	MACS_peak_1285	5	DACH1 (-635576), MZT1 (+225032)
chr13	74657617	74657677	MACS_peak_1291	5	KLF12 (+50419)
chr13	77007471	77007518	MACS_peak_1294	5	KCTD12 (+453045), LMO7 (+797036)
chr13	80050096	80050146	MACS_peak_1299	5	RBM26 (-70198), NDFIP2 (-5138)
chr13	91536433	91536471	MACS_peak_1312	5	GPC5 (-514483)
chr13	93377128	93377165	MACS_peak_1316	5	GPC6 (-501931)
chr13	94085134	94085182	MACS_peak_1317	5	GPC6 (+206080)
chr13	95402096	95402143	MACS_peak_1319	5	SOX21 (-37731), ABCC4 (+551567)
chr13	102935966	102936001	MACS_peak_1335	5	FGF14 (+118140), ITGBL1 (+831018)
chr13	107989379	107989416	MACS_peak_1341	5	ARGLU1 (-768884), FAM155A (+530062)
chr13	111573174	111573211	MACS_peak_1350	5	ARHGEF7 (-194431), ING1 (+205834)
chr14	19001028	19001064	MACS_peak_1360	5	OR11H12 (-376548)
[truncated: 2,370 more rows]

## Sheet: Coding,non-coding genes p53 wt
Chromosome	PeakStart	PeakEnd	Distance	ClosestTSS_ID	Symbol
chrY	347848	347928	-2304902	ENST00000516032	U6
chrY	353034	353075	-2299735	ENST00000516032	U6
chrY	592991	593136	-2059726	ENST00000516032	U6
chrY	816955	817229	-1835698	ENST00000516032	U6
chrY	850161	850222	-1802598	ENST00000516032	U6
chrY	1201828	1201884	-1450934	ENST00000516032	U6
chrY	1209695	1210290	-1442797	ENST00000516032	U6
chrY	1270102	1270141	-1382668	ENST00000516032	U6
chrY	1278185	1278281	-1374557	ENST00000516032	U6
chrY	1316776	1316839	-1335982	ENST00000516032	U6
chrY	1375734	1375787	-1277029	ENST00000516032	U6
chrY	1531217	1531252	-1121555	ENST00000516032	U6
chr18	69226790	69226841	-983498	ENST00000511515	AC091305.1
chrY	1750421	1750706	-902226	ENST00000516032	U6
chrY	1942564	1942620	-710198	ENST00000516032	U6
chr13	104714719	104714801	-617442	ENST00000415853	RP11-357L1.1
chr13	55629262	55629373	-613867	ENST00000484130	RPL13AP25
chr16	63988280	63988315	-603244	ENST00000487776	CTD-2503H21.1
chr3	144681287	144681324	-560019	ENST00000481075	RP11-622L21.1
chr18	28007536	28007612	-556498	ENST00000515893	U6
chr19	27731917	27732863	-552012	ENST00000444167	AC006504.1
chr13	55554745	55554784	-539314	ENST00000484130	RPL13AP25
chr19	27764624	27764734	-519723	ENST00000444167	AC006504.1
chrY	2150846	2150928	-501903	ENST00000516032	U6
chr3	144393529	144393565	-487685	ENST00000410846	5S_rRNA
chr18	1833907	1833963	-474305	ENST00000334697	C18orf2
chr18	38928059	38928099	-470939	ENST00000457751	AC011225.1
chr9	23205723	23205756	-426364	ENST00000456482	SUMO2P2
chr15	36264210	36264289	-425845	ENST00000440392	ATPBD4
chr1	105119766	105119807	-423334	ENST00000432567	FTLP17
chr18	62619345	62619441	-402651	ENST00000517009	U7
chr3	144278794	144278883	-372976	ENST00000410846	5S_rRNA
chr18	62771618	62771698	-371091	ENST00000498410	AC114688.1
chr17	52477692	52477784	-370572	ENST00000516000	7SK
chr1	105614161	105614205	-362433	ENST00000454213	RP11-414B7.1
chr6	95519027	95519092	-362012	ENST00000465862	AL078595.1
chr18	4510683	4511034	-359568	ENST00000515196	DLGAP1
chr18	28205648	28205706	-358395	ENST00000515893	U6
chr19	28633408	28633489	-348600	ENST00000500569	AC006504.2
chr8	78714010	78714052	-346305	ENST00000521879	RP11-91P17.1
chr9	26402636	26402705	-344280	ENST00000523363	RP11-18A15.1
chr8	4304241	4304315	-340576	ENST00000517543	PAICSP4
chr17	25263125	25263309	-337916	ENST00000475295	RP11-173M1.1
chrX	29706840	29706883	-318899	ENST00000416609	RP6-127F18.2
chr8	4199728	4199791	-310137	ENST00000318252	CSMD1
chrY	18994515	18994650	-310123	ENST00000451854	SURF6P1
chr18	62525696	62525749	-308980	ENST00000517009	U7
chr16	80276409	80276462	-298418	ENST00000305904	DYNLRB2
chrX	137182372	137182415	-297116	ENST00000516354	7SK
chr18	28277270	28277311	-286781	ENST00000515893	U6
chr1	88656411	88656462	-285039	ENST00000437598	RP5-1027O11.1
chr5	100634501	100634554	-283006	ENST00000474261	AC113380.1
chrX	61717782	61717907	-280875	ENST00000455793	RP11-3D23.1
chr13	54210534	54210590	-268471	ENST00000408063	AL450423.1
chr16	80309488	80309555	-265332	ENST00000305904	DYNLRB2
chr17	49843053	49843108	-262486	ENST00000461513	RP11-958E11.1
chr6	48442125	48442172	-259618	ENST00000408004	RBMXP1
chrX	4232758	4232950	-255020	ENST00000495331	AC073493.3
chr2	126216281	126216327	-252242	ENST00000430692	AC097499.1
chr18	41107344	41107378	-249746	ENST00000255224	SYT4
chr6	104890331	104890366	-244767	ENST00000406305	RP11-427E4.1
chr11	81019085	81019120	-243684	ENST00000496316	AP002783.6
chrX	66351118	66351193	-242259	ENST00000441055	RP6-22P16.1
chr18	62902608	62902673	-240108	ENST00000498410	AC114688.1
chr8	43768288	43768329	-238574	ENST00000519417	RP11-643N23.1
chr5	98586898	98587004	-238312	ENST00000510435	RP11-93O17.1
chr19	28521298	28521344	-236473	ENST00000500569	AC006504.2
chrX	29623208	29623290	-235287	ENST00000416609	RP6-127F18.2
chrX	61768315	61768387	-230369	ENST00000455793	RP11-3D23.1
chr11	21905883	21905940	-229082	ENST00000530837	CTD-2019O4.1
chr2	56687348	56687407	-224912	ENST00000362525	5S_rRNA
chr8	4109332	4109389	-219738	ENST00000318252	CSMD1
chr6	62607606	62607651	-216674	ENST00000511849	RP1-240B8.3
chr1	81329928	81330045	-216488	ENST00000456663	MTND2P30
chr16	79919830	79919866	-216214	ENST00000408403	AC009159.1
chr10	117453679	117453723	-215161	ENST00000449616	ATRNL1
chr6	48604655	48604703	-212881	ENST00000408248	AL391538.1
chr4	11157695	11157909	-212649	ENST00000384983	MIR572
chr18	51344398	51344455	-212331	ENST00000491585	RP11-202D1.1
chr11	88555933	88555967	-209871	ENST00000384385	U6
chr20	40853881	40853915	-209780	ENST00000412348	RP5-1121H13.3
chr17	50512101	50512172	-208429	ENST00000516300	snoZ178
chr2	139915651	139915715	-208052	ENST00000429008	AC062021.1
chr10	132685810	132685910	-207621	ENST00000436942	RP11-462G8.3
chr6	18836399	18836465	-207548	ENST00000447237	RP1-239K6.1
chr7	158055773	158055822	-207461	ENST00000488207	AC019043.1
chr12	73835555	73835602	-206867	ENST00000474343	RP11-166B14.1
chr8	115537912	115537987	-206809	ENST00000518851	RP11-393K19.1
chr9	24104304	24104352	-206274	ENST00000446754	RP11-321L2.2
chr16	79909315	79909363	-205705	ENST00000408403	AC009159.1
chr18	75345611	75345658	-201989	ENST00000362522	SNORA25
chr19	28486128	28486172	-201302	ENST00000500569	AC006504.2
chr7	158062377	158062518	-200811	ENST00000488207	AC019043.1
chr18	76504337	76504390	-200175	ENST00000364853	Y_RNA
chr16	79101247	79101286	-197084	ENST00000410312	5S_rRNA
chr16	86894576	86894639	-196782	ENST00000430050	AC106745.1
chr18	11344027	11344065	-195285	ENST00000302079	FAM38B
chr18	13417827	13417865	-193819	ENST00000359446	C18orf1
chr3	90498827	90498864	-192280	ENST00000474651	PROSP
chr13	105274813	105274856	-191843	ENST00000455851	RPL7P45
chr15	53753135	53753185	-191014	ENST00000516257	U2
chr8	142837422	142837465	-189416	ENST00000408196	AC104417.1
chr4	116360682	116360718	-189268	ENST00000504693	RP11-25B14.2
chr3	85586637	85586715	-188956	ENST00000405615	CADM2
chr16	17838088	17838134	-188465	ENST00000497299	CTA-481E9.1
chr15	95210342	95210429	-188317	ENST00000556065	CTD-2576F9.1
chr3	90490320	90490423	-183806	ENST00000474651	PROSP
chr2	196074762	196074814	-183694	ENST00000418387	AC010983.1
chr3	117899810	117899855	-183393	ENST00000484092	RP11-384F7.2
chr6	103267409	103267456	-182956	ENST00000407015	RP1-76C18.1
chrY	58819637	58819827	-181659	ENST00000431853	CTBP2P1
chrY	13706031	13706153	-181375	ENST00000331172	AC134882.1
chrY	58820003	58820094	-181342	ENST00000431853	CTBP2P1
chr18	54039713	54039772	-181249	ENST00000382897	AC006305.1
chrY	58822735	58822836	-178605	ENST00000431853	CTBP2P1
chr2	57956671	57956731	-178085	ENST00000435505	VRK2
chrY	58823469	58823520	-177896	ENST00000431853	CTBP2P1
chr2	18398962	18398996	-176980	ENST00000391153	SNORA40
chr16	66159291	66159328	-176402	ENST00000365129	5S_rRNA
chrY	58826158	58826295	-175164	ENST00000431853	CTBP2P1
chr5	171025741	171025830	-174870	ENST00000524175	CTB-78H18.1
chr16	83077085	83077134	-174072	ENST00000475967	AC009028.1
chrY	2478699	2478844	-174018	ENST00000516032	U6
chr6	51666453	51666489	-173999	ENST00000492489	AL121946.1
chrY	58827867	58828053	-173431	ENST00000431853	CTBP2P1
chrX	29561222	29561267	-173282	ENST00000416609	RP6-127F18.2
chrY	58828961	58829142	-172339	ENST00000431853	CTBP2P1
chr6	69770078	69770166	-172176	ENST00000238918	BAI3
chrY	58829587	58829667	-171764	ENST00000431853	CTBP2P1
chr18	58830873	58830906	-170098	ENST00000536675	CDH20
chrX	39464087	39464217	-170074	ENST00000438867	RP11-157D23.2
chr3	76190260	76190308	-169963	ENST00000475034	ROBO2
chr16	25533674	25533714	-169653	ENST00000331351	HS3ST4
chr4	27805298	27805390	-169352	ENST00000408880	AC097380.1
chrY	58832163	58832351	-169134	ENST00000431853	CTBP2P1
chrY	13693689	13693794	-169024	ENST00000331172	AC134882.1
chr18	50110775	50110811	-167741	ENST00000304775	DCC
chr1	99302633	99302681	-167175	ENST00000425113	RP5-896L10.1
chr20	53872599	53872644	-166959	ENST00000416190	RP5-1010E17.1
chrY	13691254	13691315	-166567	ENST00000331172	AC134882.1
chrY	58835168	58835327	-166143	ENST00000431853	CTBP2P1
chr2	2149402	2149456	-166107	ENST00000485348	MYT1L
chrY	58835858	58835917	-165503	ENST00000431853	CTBP2P1
chrY	58837814	58837964	-163502	ENST00000431853	CTBP2P1
chr1	121484053	121485439	-162424	ENST00000450546	AL592494.1
chr17	25438693	25438732	-162420	ENST00000475295	RP11-173M1.1
chrY	58839009	58839159	-162307	ENST00000431853	CTBP2P1
chrY	13686653	13686687	-161953	ENST00000331172	AC134882.1
chrY	58840056	58840095	-161315	ENST00000431853	CTBP2P1
chr5	51023007	51023048	-159494	ENST00000516064	5S_rRNA
chrY	58842247	58842400	-159067	ENST00000431853	CTBP2P1
chr19	30606931	30606982	-159061	ENST00000464118	CTC-448F2.1
chr3	66889812	66889887	-158877	ENST00000295568	KBTBD8
chrY	58842807	58843023	-158476	ENST00000431853	CTBP2P1
chr5	89040001	89040042	-156459	ENST00000505109	AC113167.1
chrY	13680947	13681003	-156258	ENST00000331172	AC134882.1
chrY	58846348	58846411	-155011	ENST00000431853	CTBP2P1
chr13	34829794	34829860	-154852	ENST00000362326	SNORA25
chrY	58846740	58846886	-154578	ENST00000431853	CTBP2P1
chrY	58847462	58847559	-153880	ENST00000431853	CTBP2P1
chr22	47587670	47587796	-153586	ENST00000434707	CITF22-49D8.1
chr6	98319339	98319404	-153035	ENST00000459007	MIR2113
chr17	52695353	52695404	-152931	ENST00000516000	7SK
chr20	18963663	18963703	-152886	ENST00000278779	C20orf78
chr4	59583587	59583636	-152324	ENST00000508292	RP11-577G20.2
chrY	58849467	58849639	-151838	ENST00000431853	CTBP2P1
chr10	130270027	130270085	-151578	ENST00000454492	RP11-264E18.1
chrY	58849944	58850040	-151399	ENST00000431853	CTBP2P1
chrY	58850049	58850113	-151310	ENST00000431853	CTBP2P1
chr13	71346661	71346731	-151100	ENST00000446207	CCDC165P1
chrX	145260157	145260195	-150786	ENST00000401237	MIR891A
chrY	13675003	13675054	-150311	ENST00000331172	AC134882.1
chr2	205818112	205818202	-150259	ENST00000489565	PARD3B
chr7	49663496	49663542	-149738	ENST00000340652	VWC2
chrY	58851591	58851797	-149697	ENST00000431853	CTBP2P1
chr4	58819661	58819700	-149632	ENST00000489235	SRIP1
chr14	86251673	86251726	-149354	ENST00000557195	CTD-2341M24.1
chrY	58852032	58852196	-149277	ENST00000431853	CTBP2P1
chr13	54091066	54091123	-149003	ENST00000408063	AL450423.1
chr17	72051083	72051208	-148575	ENST00000439590	RPL38
chr9	24694452	24694505	-148534	ENST00000418122	IZUMO3
chrY	13672996	13673030	-148296	ENST00000331172	AC134882.1
chr13	59905968	59906016	-148212	ENST00000458752	U7
chr14	54715768	54715830	-147768	ENST00000555837	CDKN3
chr3	70653532	70653629	-146693	ENST00000490840	RP11-430J3.1
chr6	145523726	145523800	-146131	ENST00000408869	AL356739.1
chr3	28906997	28907078	-145695	ENST00000459261	AC097361.1
chrY	58855920	58856035	-145413	ENST00000431853	CTBP2P1
chr18	25389185	25389267	-145257	ENST00000423367	AC015933.2
chrY	58856507	58856650	-144812	ENST00000431853	CTBP2P1
chr6	142102371	142102464	-144755	ENST00000401762	RP11-551A11.1
chr15	38082996	38083082	-144418	ENST00000540944	TMCO5A
chrX	8283620	8283657	-144330	ENST00000317103	VCX2
chr10	130262634	130262699	-144188	ENST00000454492	RP11-264E18.1
chrY	58857544	58857695	-143771	ENST00000431853	CTBP2P1
chr14	26419304	26419351	-143409	ENST00000390968	SNORD37
chr7	103413644	103413926	-143202	ENST00000473457	RELN
chrY	13666851	13666901	-142159	ENST00000331172	AC134882.1
chrY	58859681	58859754	-141673	ENST00000431853	CTBP2P1
chr13	72107833	72107880	-141342	ENST00000440551	RP11-393H6.2
chrY	58860197	58860299	-141143	ENST00000431853	CTBP2P1
chr3	136842024	136842108	-141028	ENST00000462176	IL20RB-AS1
chr10	92064671	92064757	-140997	ENST00000410519	7SK
chrY	13664443	13664486	-139747	ENST00000331172	AC134882.1
chr4	154934257	154934308	-139679	ENST00000516372	AC020703.1
chrY	58861716	58861833	-139616	ENST00000431853	CTBP2P1
chr5	160796514	160796568	-139387	ENST00000408075	AC022120.1
chr1	90858340	90858487	-139296	ENST00000391157	U6
chrY	58862441	58862567	-138887	ENST00000431853	CTBP2P1
chr18	25896097	25896133	-138705	ENST00000269141	CDH2
chrY	58862662	58862746	-138687	ENST00000431853	CTBP2P1
chr9	26608603	26608638	-138330	ENST00000523363	RP11-18A15.1
chr5	30111936	30111994	-136492	ENST00000505250	RP11-136H13.1
chr9	10395945	10396010	-136167	ENST00000437701	RP11-87N24.1
chrY	58866010	58866151	-135310	ENST00000431853	CTBP2P1
chr5	18412850	18412920	-134536	ENST00000473445	AC113389.1
chr1	5285285	5285394	-134380	ENST00000443270	RP11-542C10.1
chr6	51706176	51706210	-134277	ENST00000492489	AL121946.1
chr2	151705788	151705826	-133213	ENST00000425983	AC023469.2
chrX	97373626	97373665	-133031	ENST00000414863	RPL6P29
chr10	92433372	92433452	-132850	ENST00000418379	RP11-15K3.1
chrY	58869494	58869675	-131806	ENST00000431853	CTBP2P1
chr14	54590418	54590484	-131738	ENST00000441945	ATP5C1P1
chr12	46911883	46911952	-131143	ENST00000552634	RP11-474P2.4
chr5	22343392	22343478	-129576	ENST00000522262	CDH12
chr15	53815530	53815562	-128628	ENST00000516257	U2
chr3	61856771	61856842	-128026	ENST00000472730	RPL10AP6
chr7	153456976	153457088	-127150	ENST00000404039	DPP6
chr2	116445594	116445633	-126625	ENST00000473362	DPP10
chr2	15174130	15174194	-126374	ENST00000416173	AC068286.1
chr13	64776254	64776296	-126131	ENST00000456627	RP11-520F9.2
chr3	165141302	165141350	-125300	ENST00000496693	RP11-85M11.2
chrX	39418960	39419007	-124905	ENST00000438867	RP11-157D23.2
chr21	24130178	24130228	-124700	ENST00000438328	AP000949.1
chr15	62815134	62815191	-124314	ENST00000306829	TLN2
chr14	40731557	40731641	-123857	ENST00000553464	RP11-662J14.1
chr3	61360792	61360862	-123694	ENST00000468189	FHIT
chrY	58877810	58877875	-123548	ENST00000431853	CTBP2P1
chr5	30125300	30125343	-123135	ENST00000505250	RP11-136H13.1
chr19	23075551	23075602	-122792	ENST00000397104	ZNF99
chrY	58878730	58878896	-122578	ENST00000431853	CTBP2P1
chr2	198825960	198826058	-122527	ENST00000437704	PLCL1
chr3	74692667	74692703	-122394	ENST00000263665	CNTN3
chr2	193998936	193998974	-122253	ENST00000411966	AC092638.1
chrX	86279607	86279653	-122106	ENST00000363552	SNORD45
chr6	142079662	142079738	-122038	ENST00000401762	RP11-551A11.1
chrY	58879603	58879651	-121764	ENST00000431853	CTBP2P1
chr6	89545692	89545738	-121566	ENST00000410213	SNORA73
chr10	9922676	9922753	-121514	ENST00000419836	RP5-1051H14.2
chr18	65305471	65305529	-121283	ENST00000397964	DSEL
chr8	78939595	78939645	-120716	ENST00000521879	RP11-91P17.1
chr1	242808685	242808740	-120714	ENST00000442594	PLD5
chr4	182324997	182325033	-118798	ENST00000423200	RP11-433O3.1
chrX	123943640	123943735	-118680	ENST00000458905	snoU13
chr16	61896030	61896069	-118669	ENST00000364419	7SK
chr3	103998192	103998236	-118619	ENST00000462066	AC078811.1
chrY	58883216	58883289	-118138	ENST00000431853	CTBP2P1
chr3	41572954	41572990	-117775	ENST00000408410	AC099537.1
chrY	58883799	58883957	-117513	ENST00000431853	CTBP2P1
chr17	13038534	13038591	-117181	ENST00000426905	ELAC2
chr8	78195368	78195450	-115899	ENST00000518706	RP11-38H17.1
chrY	2537458	2537498	-115312	ENST00000516032	U6
chr4	11255180	11255265	-115228	ENST00000384983	MIR572
chr15	54190383	54190427	-114696	ENST00000260323	UNC13C
chrY	58887360	58887480	-113971	ENST00000431853	CTBP2P1
chr11	41302592	41302655	-113521	ENST00000524493	RP11-63C8.1
chr15	81779641	81779681	-113202	ENST00000359440	TMC3
chrY	58888171	58888294	-113158	ENST00000431853	CTBP2P1
chrY	58888871	58888981	-112465	ENST00000431853	CTBP2P1
chr7	71263026	71263160	-112361	ENST00000363070	7SK
chr2	19799165	19799213	-112287	ENST00000432822	AC019055.1
chr14	87259888	87259949	-112203	ENST00000557527	RP11-322L20.1
chrY	58889175	58889271	-112168	ENST00000431853	CTBP2P1
chr13	88656769	88656822	-112068	ENST00000426627	TET1P1
chr4	64471884	64471925	-111908	ENST00000508825	RP11-12K22.1
chr8	24517442	24517492	-111336	ENST00000523578	RP11-624C23.1
chr19	30558858	30558893	-110980	ENST00000464118	CTC-448F2.1
chr22	48733677	48733784	-110971	ENST00000453866	RP11-536P6.3
chr22	47630863	47630940	-110417	ENST00000434707	CITF22-49D8.1
chr2	196202989	196203037	-110243	ENST00000413290	AC064834.1
chr5	128913736	128913794	-110028	ENST00000509467	ADAMTS19
chr2	147485436	147485471	-109863	ENST00000450667	AC103881.1
chr6	170367780	170368011	-109845	ENST00000429305	RP11-302L19.1
chr15	39433251	39433289	-109615	ENST00000318578	C15orf54
chrY	58891913	58892036	-109416	ENST00000431853	CTBP2P1
chr6	122423405	122423487	-109348	ENST00000363062	RNU1-18P
chr12	125161386	125161465	-109290	ENST00000542565	NCOR2
chr14	19001027	19001064	-108893	ENST00000549208	RP11-754I20.1
chr2	150919367	150919451	-108528	ENST00000437118	AC016682.1
chr10	48547406	48547451	-108290	ENST00000374247	GDF10
chr11	88453965	88454017	-107912	ENST00000384385	U6
chr7	110857129	110857184	-107743	ENST00000459130	snoU13
chrY	58893880	58894065	-107418	ENST00000431853	CTBP2P1
chr16	73285573	73285679	-107280	ENST00000358463	C16orf47
chr2	116465005	116465051	-107211	ENST00000473362	DPP10
chrY	58894118	58894247	-107208	ENST00000431853	CTBP2P1
chr13	40649295	40649376	-106610	ENST00000455241	NCRNA00332
chr2	82640263	82640361	-106020	ENST00000364441	Y_RNA
chr5	33730406	33730444	-105969	ENST00000506952	ADAMTS12
chr1	121428000	121428073	-105714	ENST00000450546	AL592494.1
chr16	5915898	5915947	-105133	ENST00000408330	AC012175.1
chr10	68149480	68149552	-104941	ENST00000516394	snoU40
chr13	48232645	48232682	-104931	ENST00000432820	NAP1L4P3
chr20	41130701	41130743	-104612	ENST00000446195	RP4-730D4.1
chr2	81201309	81201347	-104013	ENST00000450290	AC084193.1
chr2	141552554	141552588	-103421	ENST00000417035	AC010740.1
chr3	190713539	190713596	-103349	ENST00000479491	RP11-332P22.1
chr5	4409005	4409053	-103346	ENST00000503188	RP11-445O3.1
chr4	86293592	86293682	-102630	ENST00000395184	ARHGAP24
chr2	148355242	148355284	-102155	ENST00000365204	U6
chr6	17000371	17000444	-102081	ENST00000536551	RP3-486B10.1
chr3	164650175	164650211	-100925	ENST00000497379	RP11-71H9.1
chr1	221408106	221408142	-100561	ENST00000448432	RP11-453O22.1
chr12	119918822	119918901	-99735	ENST00000410715	AC002070.1
chr11	99727809	99727849	-99709	ENST00000525236	CNTN5
chr15	32047190	32047237	-99671	ENST00000382902	OTUD7A
chr4	140949563	140949608	-99583	ENST00000509184	RP11-392B6.1
chr9	19592475	19592539	-99508	ENST00000475606	AL158206.1
chr7	109065653	109065694	-99301	ENST00000436714	AC002386.1
chr11	68962370	68962406	-99217	ENST00000441339	MYEOV
chr10	86523829	86523881	-99166	ENST00000458781	AC091487.1
chrY	58902342	58902432	-99004	ENST00000431853	CTBP2P1
chr13	35417966	35418004	-98439	ENST00000540320	NBEA
chr17	54132852	54132889	-97965	ENST00000318698	ANKFN1
chr5	152700957	152701013	-97882	ENST00000503048	AC091969.1
chr10	68472336	68472368	-97256	ENST00000459369	snoU13
chr17	71921844	71921889	-97207	ENST00000544677	C17orf54
chr13	83300116	83300170	-97123	ENST00000426437	GYG1P2
chr5	171103591	171103638	-97041	ENST00000524175	CTB-78H18.1
chr15	73173017	73173144	-96954	ENST00000311669	ADPGK
chr12	47322717	47322754	-96544	ENST00000546940	SLC38A4
chr11	81166262	81166311	-96500	ENST00000496316	AP002783.6
chrX	39036997	39037029	-96475	ENST00000384394	U6
chr7	123000187	123000265	-96457	ENST00000419832	RP11-332K15.1
chr6	127343373	127343423	-96351	ENST00000356698	RSPO3
chr1	71317062	71317135	-95963	ENST00000426775	RP3-333A15.1
chr8	66194340	66194386	-95464	ENST00000518241	RP11-678D18.1
chr16	5906151	5906189	-95381	ENST00000408330	AC012175.1
chr6	99527175	99527319	-95373	ENST00000413107	RP11-758C21.1
chr8	115426463	115426505	-95344	ENST00000518851	RP11-393K19.1
chr15	35472605	35472643	-95313	ENST00000455486	NANOGP8
chr6	54944191	54944236	-94836	ENST00000370862	HCRTR2
chrY	58906535	58906584	-94831	ENST00000431853	CTBP2P1
chrY	58906708	58906753	-94660	ENST00000431853	CTBP2P1
chr1	172222617	172222694	-94627	ENST00000516545	SNORD112
chr20	60050605	60050672	-94552	ENST00000536643	CDH4
chr20	60050710	60050748	-94462	ENST00000536643	CDH4
chrX	112496588	112496632	-94030	ENST00000457667	RP5-1168A5.1
chr11	116097125	116097212	-93892	ENST00000459137	snoU13
chr18	75669076	75669144	-93587	ENST00000516451	5S_rRNA
chrY	58908154	58908287	-93170	ENST00000431853	CTBP2P1
chrY	58908320	58908423	-93019	ENST00000431853	CTBP2P1
chr8	135425352	135425388	-92680	ENST00000523317	RP11-513H8.1
chr6	45521842	45521916	-91962	ENST00000516929	U6
chr16	6707094	6707161	-91781	ENST00000516271	U7
chr16	72318886	72318940	-91690	ENST00000384783	U6
chr8	122559801	122559888	-91688	ENST00000518865	AC104233.1
chrY	58909669	58909744	-91684	ENST00000431853	CTBP2P1
chrY	58909756	58909837	-91594	ENST00000431853	CTBP2P1
chr4	93532241	93532284	-91155	ENST00000472342	AC022317.1
chr15	49624259	49624328	-91081	ENST00000267843	FGF7
chr15	97805631	97805673	-91075	ENST00000466970	AC020704.1
chr11	83617083	83617120	-90795	ENST00000513668	RP11-160H12.1
chr2	124292667	124292732	-90678	ENST00000451749	AC073409.1
chrY	58910710	58910814	-90629	ENST00000431853	CTBP2P1
chr2	82951978	82952034	-90102	ENST00000441039	MTND4P25
chr11	11501798	11501831	-89816	ENST00000527726	RP11-483L5.1
chrY	58911768	58911840	-89587	ENST00000431853	CTBP2P1
chr16	87212218	87212409	-89477	ENST00000465012	RP11-178L8.1
chr16	87212456	87212563	-89281	ENST00000465012	RP11-178L8.1
chr3	54571119	54571164	-89100	ENST00000449885	RPS15P5
chr4	31910129	31910210	-88849	ENST00000513211	RP11-734I18.1
chr18	37468677	37468723	-88418	ENST00000510201	AC016205.1
chr1	4324272	4324330	-88342	ENST00000449232	RP11-374C13.1
chr16	33873997	33874133	-87587	ENST00000385251	AC136932.1
chr2	142053307	142053355	-87386	ENST00000430283	AC068287.1
chr2	59357612	59357688	-87193	ENST00000409590	AC007131.1
chr12	124577720	124578030	-87103	ENST00000536166	RP11-214K3.5
chr1	18347187	18347351	-86971	ENST00000251296	IGSF21
chr13	104184133	104184177	-86837	ENST00000415853	RP11-357L1.1
chr12	124577467	124577674	-86798	ENST00000536166	RP11-214K3.5
chr6	8565572	8565637	-86765	ENST00000503668	HULC
chr2	163538912	163538954	-86513	ENST00000446838	AC007740.1
chr4	31086241	31086334	-86478	ENST00000515292	RP11-617I14.1
chr9	10925278	10925317	-86450	ENST00000434743	RP11-109M17.1
chr22	49696530	49696578	-86381	ENST00000433284	RPL35P8
chr9	26661028	26661088	-85893	ENST00000523363	RP11-18A15.1
chr19	30777391	30777531	-85867	ENST00000355537	ZNF536
chr3	82943013	82943056	-85862	ENST00000492267	RP11-657G2.1
chr5	69961069	69961119	-85860	ENST00000433447	RP11-589F5.4
chr10	68600090	68600163	-85637	ENST00000361320	LRRTM3
chr16	82311997	82312039	-85623	ENST00000516079	7SK
chr7	68420031	68420147	-85050	ENST00000447158	RP11-123O1.1
chrX	90477827	90477896	-84918	ENST00000418369	RP13-212L9.1
chr11	132898427	132898477	-84789	ENST00000374778	OPCML
chr16	33876860	33876909	-84767	ENST00000385251	AC136932.1
chr16	79788187	79788279	-84599	ENST00000408403	AC009159.1
chrY	58917221	58917285	-84138	ENST00000431853	CTBP2P1
chrY	58917417	58917492	-83936	ENST00000431853	CTBP2P1
chrX	866951	867227	-83867	ENST00000420865	RP11-309M23.1
chr7	118018784	118018878	-83722	ENST00000410294	AC006926.1
chrX	95017956	95018002	-83353	ENST00000413955	RPS7P13
chr10	125014463	125014626	-83149	ENST00000536479	RP11-162A23.5
chr8	94575266	94575326	-82998	ENST00000521453	ZNF317P1
chr10	125014168	125014452	-82915	ENST00000536479	RP11-162A23.5
chr7	40732470	40732555	-82644	ENST00000432405	AC005160.3
chr6	69859799	69859865	-82466	ENST00000238918	BAI3
chr15	88099896	88099962	-82409	ENST00000384421	U6
chrX	131435855	131435893	-82403	ENST00000490400	RAP2C
chr4	49116757	49116898	-82392	ENST00000410505	AC118282.3
chr2	214272301	214272520	-82276	ENST00000451561	SPAG16
chr2	205886299	205886372	-82080	ENST00000489565	PARD3B
chr4	101193742	101193808	-81836	ENST00000513992	DDIT4L
chr21	10781085	10781188	-81485	ENST00000302092	IGHV1OR21-1
chr8	117497346	117497394	-81375	ENST00000523110	RP11-536K17.1
chr3	77942254	77942293	-81278	ENST00000384164	U6
chr17	70896105	70896192	-81037	ENST00000516465	SCARNA24
chr3	79897946	79898056	-81036	ENST00000464233	ROBO1
chr7	10661351	10661423	-80916	ENST00000422697	AC004535.2
chr7	61740986	61741102	-80825	ENST00000454392	RP11-715L17.1
chr13	108264317	108264375	-80750	ENST00000408723	MIR1267
chr15	68265846	68265906	-80696	ENST00000249636	PIAS1
chr2	183500394	183500431	-80586	ENST00000264065	DNAJC10
chr9	38279946	38280025	-80438	ENST00000422554	RP11-113O24.3
chr7	68424788	68424836	-80327	ENST00000447158	RP11-123O1.1
chr6	72516303	72516389	-80060	ENST00000370419	RIMS1
chr7	61741879	61741912	-79973	ENST00000454392	RP11-715L17.1
chr1	238351735	238351817	-79909	ENST00000445891	YWHAQP9
chr3	5378157	5378193	-79729	ENST00000443087	AC026202.5
chr9	72578763	72578846	-79246	ENST00000484405	AL591215.1
chr18	53937627	53937668	-79154	ENST00000382897	AC006305.1
chr8	108817862	108817899	-78841	ENST00000363936	5S_rRNA
chr4	172297824	172297866	-78427	ENST00000512241	RP11-717H13.1
chr2	229295918	229295961	-78008	ENST00000428788	AC074019.2
chr2	92300660	92300746	-77677	ENST00000451163	AC128677.4
chr14	44667575	44667630	-77638	ENST00000555080	RP11-305B6.1
chr4	18654343	18654392	-77519	ENST00000493520	AC025562.1
chr4	174741372	174741456	-76989	ENST00000509968	RP11-161D15.1
chr16	5224560	5224596	-76769	ENST00000427587	FAM86A
chr2	14679747	14679821	-76768	ENST00000450715	AC011897.2
chr8	21379188	21379250	-76753	ENST00000495608	AC022716.1
chr21	10785873	10785947	-76712	ENST00000302092	IGHV1OR21-1
chr5	8925162	8925226	-76692	ENST00000506519	CTD-2215L10.1
chr8	21379413	21379453	-76539	ENST00000495608	AC022716.1
chr16	6722368	6722405	-76522	ENST00000516271	U7
chr5	161418077	161418122	-76446	ENST00000356592	GABRG2
chr2	146826390	146826442	-76308	ENST00000516096	RNU7-2P
chr6	162367449	162367481	-76258	ENST00000476745	AP000886.1
chrX	93356772	93356831	-76202	ENST00000365540	Y_RNA
chrX	143846209	143846254	-76066	ENST00000457130	RP11-480M11.1
chr13	44259966	44260051	-75952	ENST00000412891	ENOX1
chr11	69709674	69709707	-75898	ENST00000334134	FGF3
chr7	17148463	17148512	-75385	ENST00000428816	AC098592.8
chr12	12127443	12127481	-75335	ENST00000545463	BCL2L14
chr16	79223332	79223375	-74997	ENST00000410312	5S_rRNA
chr8	128569332	128569409	-74986	ENST00000502056	RP11-382A18.1
chr11	54954798	54954838	-74840	ENST00000417545	TRIM48
chr7	101106906	101106952	-74568	ENST00000413033	RP5-1106H14.1
chr18	62291139	62291177	-74416	ENST00000517009	U7
chrX	111400277	111400338	-74303	ENST00000262839	TRPC5
chrX	108223422	108223460	-74112	ENST00000516235	AL928646.1
chr5	117449062	117449216	-74023	ENST00000509367	CTD-3179P9.1
chr2	206472559	206472603	-73981	ENST00000340626	NRP2
chr12	29052508	29052548	-73764	ENST00000537327	RP11-977P2.1
chr5	35355633	35355678	-73510	ENST00000364498	U3
chr4	49125819	49125982	-73319	ENST00000410505	AC118282.3
chr16	6726129	6726186	-72751	ENST00000516271	U7
chr9	137102214	137102253	-72547	ENST00000408749	RNU6ATAC
chr6	120510965	120511018	-72440	ENST00000492060	AL606830.1
chr12	114112914	114112954	-72276	ENST00000459400	U7
chr18	32748799	32748852	-72168	ENST00000261333	ZNF397
chr7	119137358	119137400	-71915	ENST00000539831	AC091320.1
chr5	96941570	96941629	-71509	ENST00000471194	AC112203.2
chr6	62212630	62212679	-71353	ENST00000544932	MTRNR2L9
chr4	7513028	7513107	-71119	ENST00000471237	AC116316.1
chr11	111047220	111047293	-70637	ENST00000475609	RP11-89C3.1
chr4	164605040	164605126	-70397	ENST00000339875	2014-03-01
chr10	30096068	30096112	-70380	ENST00000465422	SVIL
chr22	45476102	45476339	-70340	ENST00000414269	PHF21B
chr7	101342789	101342842	-70239	ENST00000223167	MYL10
chr4	49128904	49129125	-70205	ENST00000410505	AC118282.3
chr2	194822488	194822583	-70107	ENST00000446164	AC068135.1
chr1	7662077	7662112	-69959	ENST00000414738	CAMTA1
chr12	95158019	95158117	-69855	ENST00000557173	RP11-3K15.1
chr20	11396120	11396154	-69634	ENST00000451072	RPS11P1
chrX	91645368	91645401	-69284	ENST00000435214	RP13-138P15.3
chr21	28941721	28941838	-69232	ENST00000426418	AP001607.1
chr13	27661232	27661281	-69210	ENST00000456044	RPS20P32
chr5	69920066	69920100	-68990	ENST00000508439	RP11-497H16.5
chr18	15399070	15399157	-68832	ENST00000508721	AP005901.1
chr2	8188010	8188082	-68605	ENST00000426969	AC007464.1
chr7	61753515	61753612	-68305	ENST00000454392	RP11-715L17.1
chr1	5807703	5807821	-68169	ENST00000401226	AL356693.1
chr19	13685240	13685281	-67986	ENST00000325084	CACNA1A
chr5	158202791	158202841	-67799	ENST00000518323	EBF1
chr9	10464379	10464464	-67723	ENST00000437701	RP11-87N24.1
chr5	104649701	104649769	-67670	ENST00000522464	CTD-2374C24.1
chr18	70351666	70351767	-67470	ENST00000516789	5S_rRNA
chrX	88096021	88096166	-67244	ENST00000440519	RP11-137D19.1
chr8	122829704	122829783	-67219	ENST00000523550	RP11-785H20.1
chr16	61844371	61844416	-67013	ENST00000364419	7SK
chr18	57214359	57214409	-66912	ENST00000398179	CCBE1
chr2	37760388	37760458	-66856	ENST00000419425	AC006369.2
chrX	128039636	128039678	-66845	ENST00000415214	RPL32P35
chr14	98884412	98884457	-66433	ENST00000487050	AL163760.2
chr4	49132771	49132860	-66404	ENST00000410505	AC118282.3
chr17	60955194	60955255	-66351	ENST00000384821	MIR633
chr13	27658307	27658342	-66278	ENST00000456044	RPS20P32
chr4	49132895	49133015	-66265	ENST00000410505	AC118282.3
chr9	28955167	28955206	-66233	ENST00000401120	MIR873
chr15	37716720	37716764	-66150	ENST00000476363	RP11-25H11.1
chr14	98897378	98897413	-66073	ENST00000554515	RP11-1082A3.1
chr2	150377806	150377858	-65878	ENST00000449714	AC144449.1
chr9	111186892	111186991	-65732	ENST00000410580	AL137019.1
chr1	49029076	49029157	-65708	ENST00000416622	RP11-329A14.2
chrX	125365722	125365787	-65674	ENST00000538699	DCAF12L2
chr20	11101805	11101851	-65335	ENST00000488614	AL050322.1
chr21	10797272	10797342	-65315	ENST00000302092	IGHV1OR21-1
chr9	80328510	80328550	-65307	ENST00000341700	GNA14
chr14	82309180	82309224	-65245	ENST00000492764	RP11-226P1.1
chr8	21390732	21390791	-65210	ENST00000495608	AC022716.1
chr5	42648791	42648830	-65158	ENST00000513625	GHR
chr15	68197367	68197456	-65028	ENST00000383898	RNU6-1
chrX	32932901	32932940	-65001	ENST00000447523	DMD
chr15	56387061	56387099	-64901	ENST00000493069	AC039057.2
chr6	128046571	128046620	-64871	ENST00000407841	RP11-325O24.2
chr7	133904426	133904487	-64795	ENST00000420268	AC008154.4
chr4	30074617	30074700	-64720	ENST00000505272	RP11-174E22.2
chr17	490700	490738	-64486	ENST00000541903	VPS53
chr1	184220349	184220389	-64423	ENST00000384352	Y_RNA
chr7	113623435	113623527	-64361	ENST00000284601	PPP1R3A
chr1	79725058	79725154	-64348	ENST00000415629	RP4-726F1.1
chr21	10798456	10798512	-64138	ENST00000302092	IGHV1OR21-1
chr4	56600746	56600832	-64013	ENST00000516114	U6
chr7	46584915	46585018	-63790	ENST00000440935	AC004869.2
chr3	90015619	90015695	-63777	ENST00000391296	U3
chr5	42032163	42032206	-63716	ENST00000506170	CTD-2156G10.2
chr5	129801464	129801505	-63627	ENST00000506854	ARL2BPP4
chr1	178630685	178630768	-63573	ENST00000495034	RALGPS2
chr4	84716207	84716282	-63336	ENST00000510169	RP11-767N15.1
chr11	51590864	51591192	-63228	ENST00000330155	OR4C50P
chrX	25833175	25833469	-63134	ENST00000423914	RP11-86A5.1
chr20	46920806	46920890	-63109	ENST00000420477	RP1-66N13.3
chr15	24085696	24085734	-63025	ENST00000383889	U6
chr3	28133049	28133090	-62974	ENST00000356047	AC092415.1
chr8	57631825	57631874	-62825	ENST00000521215	RP11-17A4.4
chr21	10799807	10799879	-62779	ENST00000302092	IGHV1OR21-1
chr21	10799978	10800025	-62620	ENST00000302092	IGHV1OR21-1
chr6	44430464	44430496	-62516	ENST00000436113	RP3-449H6.1
chr1	39112373	39112426	-62226	ENST00000442006	RP11-334L9.1
chr1	99407613	99407653	-62199	ENST00000425113	RP5-896L10.1
chr9	2224973	2225011	-62039	ENST00000411041	U2
chr10	131842272	131842324	-61975	ENST00000417351	CTAGE7P
chr9	16932766	16932819	-61951	ENST00000486514	BNC2
chr10	108520444	108520491	-61351	ENST00000369698	SORCS1
chr5	29457398	29457442	-61332	ENST00000506492	CTD-2010I22.2
chr6	123699589	123699646	-61139	ENST00000418467	RP11-532N4.2
chr5	152808152	152808203	-60997	ENST00000481559	GRIA1
chr1	97500524	97500604	-60915	ENST00000422980	DPYD-AS1
chr13	60658036	60658137	-60745	ENST00000428656	DIPAH3-AS2
chr1	3252166	3252206	-60698	ENST00000408992	PRDM16
chr4	34331952	34331987	-60600	ENST00000514877	RP11-548L20.1
chrX	1031399	1031451	-60589	ENST00000436474	RPL14P5
chr7	145633833	145633874	-60567	ENST00000492114	AC073308.1
chr14	94324660	94324740	-60540	ENST00000557719	FAM181A
chr16	12451644	12451676	-60480	ENST00000459171	ACA64
chr7	90524632	90524841	-60370	ENST00000460493	CDK14
chr5	173696326	173696382	-60261	ENST00000503317	CTC-430J12.2
chr8	66229611	66229716	-60163	ENST00000518241	RP11-678D18.1
chr18	52873984	52874052	-60142	ENST00000516628	5S_rRNA
chr4	84713026	84713069	-60139	ENST00000510169	RP11-767N15.1
chr6	140328469	140328536	-60069	ENST00000456896	RP3-332B22.1
chr9	28355222	28355409	-59986	ENST00000493941	LINGO2
chr13	98921037	98921086	-59910	ENST00000427404	FARP1-IT1
chr15	72277600	72277640	-59904	ENST00000410162	U2
chr7	149666357	149666434	-59602	ENST00000297369	RP11-728K20.1
chr2	150968412	150968450	-59506	ENST00000437118	AC016682.1
chr3	181020100	181020154	-59438	ENST00000394301	RP11-262M14.1
chr9	8560436	8560484	-59401	ENST00000471274	PTPRD
chr9	94314399	94314454	-59198	ENST00000429118	PAICSP2
chr12	101321675	101321746	-59186	ENST00000549234	ANO4
chr4	108297080	108297123	-59173	ENST00000516661	U6
chr10	62208387	62208474	-58942	ENST00000395304	ANK3
chr2	89831656	89831721	-58912	ENST00000429992	IGKV2D-40
chr13	90585129	90585224	-58908	ENST00000400284	PEX12P1
chr1	11398088	11398197	-58734	ENST00000433562	RP4-796F18.2
chr11	81204368	81204411	-58397	ENST00000496316	AP002783.6
chrX	34902586	34902635	-58302	ENST00000329357	FAM47B
chrX	41713492	41713533	-58172	ENST00000516101	AL353691.1
chr16	85394990	85395037	-58011	ENST00000505771	AC092275.1
chr7	98188765	98188814	-57819	ENST00000265634	NPTX2
chr2	81154932	81154968	-57635	ENST00000450290	AC084193.1
chr4	7678352	7678402	-57630	ENST00000505529	SORCS2
chrX	79212638	79212762	-57555	ENST00000373296	TBX22
chr5	146144368	146144426	-57234	ENST00000515599	CTC-362D12.1
chr15	72027770	72027863	-57160	ENST00000326995	NR2E3
chr10	38801210	38801259	-56941	ENST00000444451	CICP9
chr4	49658285	49658337	-56785	ENST00000411167	AC119751.6
chrX	99032659	99032701	-56633	ENST00000435236	RP3-377O6.1
chr1	69771565	69771632	-56492	ENST00000439878	RP11-74K19.1
chr14	85149954	85150098	-56260	ENST00000516086	U6
chr15	97690777	97690816	-56214	ENST00000401129	AC055873.1
chr4	49657479	49657531	-55979	ENST00000411167	AC119751.6
chr17	1817508	1817593	-55810	ENST00000451056	AC016292.3
chr4	137372264	137372320	-55666	ENST00000500324	RP11-775H9.2
chr2	30200029	30200080	-55622	ENST00000389048	ALK
chr21	42058129	42058165	-55454	ENST00000440363	DSCAM-IT1
chr1	117373308	117373404	-55111	ENST00000456305	FTH1P22
chr16	72963673	72963717	-55061	ENST00000408872	AC132068.1
chr6	468996	469248	-55049	ENST00000430842	RP1-20B11.2
chr9	126868520	126868568	-54731	ENST00000486128	AL158052.1
chr6	469450	469603	-54644	ENST00000430842	RP1-20B11.2
chr14	33349472	33349526	-54640	ENST00000551634	NPAS3
chr14	80312169	80312304	-54630	ENST00000553322	RP11-242P2.1
chr6	71730640	71730707	-54593	ENST00000407947	RP1-20N4.1
chr17	6844909	6844948	-54455	ENST00000251535	ALOX12
chr4	7529732	7529790	-54426	ENST00000471237	AC116316.1
chr11	28483969	28484068	-54360	ENST00000524707	RP11-22P4.2
chr11	20894208	20894257	-54338	ENST00000528495	NELL1
chr4	49655599	49655838	-54192	ENST00000411167	AC119751.6
chr6	66260055	66260091	-54182	ENST00000471279	EYS
chrX	146727503	146727546	-54097	ENST00000450437	RP3-433G13.1
chr5	2889146	2889241	-53940	ENST00000509745	RP11-468D11.1
chrX	25278399	25278484	-53864	ENST00000390786	AC112778.1
chr5	164982739	164982810	-53671	ENST00000516985	7SK
chr20	56440274	56440421	-53592	ENST00000408080	AL354984.1
chr4	49654986	49655077	-53505	ENST00000411167	AC119751.6
chr12	108469737	108469789	-53485	ENST00000547525	WSCD2
chr16	79757074	79757115	-53460	ENST00000408403	AC009159.1
chr3	24260468	24260535	-53415	ENST00000280696	THRB
chr1	38599835	38599944	-53304	ENST00000424719	RP5-884C9.3
chr1	190015505	190015546	-53298	ENST00000418655	RP11-113I24.1
chr8	8506271	8506315	-53155	ENST00000519106	CLDN23
chr18	5715184	5715219	-53152	ENST00000516623	AP001032.1
chr7	104255027	104255108	-53128	ENST00000431936	EIF4BP6
chr22	27908829	27908889	-52838	ENST00000440477	RP11-46E17.6
chr12	67578488	67578669	-52593	ENST00000545905	RP11-123O10.2
chr4	49146646	49146872	-52461	ENST00000410505	AC118282.3
chrX	898489	898537	-52443	ENST00000420865	RP11-309M23.1
chr1	14601942	14601980	-52348	ENST00000449215	RP11-344F13.1
chr19	23651140	23651214	-52304	ENST00000499882	AC022409.1
chr9	108988364	108988418	-52282	ENST00000435485	RP11-308N19.1
chr3	79120868	79120914	-52282	ENST00000398412	ROBO1
chr16	10726715	10726779	-52192	ENST00000359543	EMP2
chr6	156921277	156921320	-52178	ENST00000462006	AL158033.1
chr21	33156525	33156648	-52155	ENST00000434667	SCAF4
chr8	21403814	21403860	-52135	ENST00000495608	AC022716.1
chr10	4337780	4337839	-51828	ENST00000418372	RP11-67B16.1
chr10	38796078	38796135	-51813	ENST00000444451	CICP9
chr2	109815975	109816168	-51806	ENST00000456025	SNRPGP9
chr5	143468704	143468758	-51713	ENST00000497657	AC008383.1
chr11	121823335	121823413	-51689	ENST00000516747	U6
chr11	45063950	45064017	-51580	ENST00000263765	PRDM11
chr1	199498635	199498714	-51572	ENST00000496587	AC092018.1
chr20	48236193	48236286	-51556	ENST00000478764	PTGIS
chr5	60801544	60801581	-51547	ENST00000411268	AC008836.1
chr11	104692623	104692680	-51339	ENST00000531656	RP11-693N9.1
chr14	24347831	24347878	-51249	ENST00000556165	RP11-388E23.3
chr8	116873026	116873066	-51147	ENST00000422939	TRPS1
chr6	73489557	73489605	-51117	ENST00000429215	KCNQ5-AS2
chr5	28037179	28037218	-50806	ENST00000408794	AC010455.1
chr3	17970416	17970477	-50785	ENST00000417487	AC104297.2
chr2	62639432	62639592	-50750	ENST00000416845	AC093159.1
chr4	8798392	8798445	-50659	ENST00000514043	RP11-1338A24.1
chr6	39449781	39449833	-50657	ENST00000394362	KIF6
chr5	162734592	162734629	-50617	ENST00000503615	RP11-541P9.3
chr7	47169200	47169237	-50492	ENST00000412996	AC004870.3
chr3	174526654	174526732	-50377	ENST00000454872	NAALADL2
chrX	397848	398063	-50265	ENST00000445792	PPP2R3B
chr12	23454581	23454636	-50175	ENST00000538297	RP11-153K16.2
chr11	54979502	54979550	-50132	ENST00000417545	TRIM48
chr18	62086990	62087040	-50082	ENST00000463597	AC008245.1
chr7	82022405	82022442	-49871	ENST00000484706	CACNA2D1
chrX	397442	397661	-49861	ENST00000445792	PPP2R3B
chr8	85948906	85949079	-49857	ENST00000522168	RP11-146E23.2
chr19	23648605	23648704	-49781	ENST00000499882	AC022409.1
chr13	101459040	101459136	-49775	ENST00000397387	ARF4P3
chr1	22699412	22699477	-49620	ENST00000487348	RP11-415K20.1
chr8	68708172	68708221	-49576	ENST00000297769	CPA6
chr19	3309968	3310209	-49527	ENST00000443272	NFIC
chr15	73295388	73295460	-49401	ENST00000339362	NEO1
chr16	24460533	24460622	-49139	ENST00000458867	RNU7-24P
chr2	89841584	89841667	-48975	ENST00000429992	IGKV2D-40
chr21	42084726	42084765	-48929	ENST00000482626	AF064866.1
chr2	177297206	177297259	-48928	ENST00000408377	AC068706.1
chr1	239743549	239743593	-48802	ENST00000255380	CHRM3
chr22	33130482	33130532	-48656	ENST00000444982	LL22NC01-116C6.1
chr11	116142397	116142441	-48642	ENST00000459137	snoU13
chr2	188231646	188231686	-48613	ENST00000435908	GAPDHP59
chr19	33023479	33023552	-48580	ENST00000419343	PDCD5
chr11	23376886	23376937	-48439	ENST00000531444	RP11-787P24.1
chr19	3311024	3311333	-48437	ENST00000443272	NFIC
chr13	62749821	62749858	-48390	ENST00000455977	RP11-168G22.1
chr1	30558696	30558730	-48254	ENST00000445180	RP11-111I12.1
chr2	216091499	216091556	-48187	ENST00000448086	AC073284.4
chr1	39126507	39126545	-48100	ENST00000442006	RP11-334L9.1
chr8	103749204	103749246	-48091	ENST00000514945	KB-1042C11.1
chr11	51575815	51575848	-48031	ENST00000330155	OR4C50P
chr1	97513426	97513472	-48030	ENST00000422980	DPYD-AS1
chr3	70752226	70752311	-48005	ENST00000490840	RP11-430J3.1
chr10	38792185	38792241	-47920	ENST00000444451	CICP9
chr4	49151194	49151513	-47866	ENST00000410505	AC118282.3
chr4	131473158	131473195	-47677	ENST00000506031	GAPDHP56
chr7	30266143	30266204	-47543	ENST00000430537	AC007036.6
chr3	93515080	93515121	-47507	ENST00000515918	U6
chr4	49151748	49151864	-47414	ENST00000410505	AC118282.3
chr5	9999	11815	-47406	ENST00000506872	RP11-811I15.1
chr6	140245791	140245873	-47304	ENST00000445585	RP5-899B16.2
chr13	52244618	52244668	-47285	ENST00000413571	WDFY2-AS1
chr3	106092164	106092208	-47046	ENST00000493346	RP11-93B21.1
chr22	37028504	37028545	-47023	ENST00000480002	CACNG2
chr5	33345003	33345056	-47013	ENST00000510327	CTD-2066L21.3
chr1	77414259	77414315	-46855	ENST00000488940	ST6GALNAC5
chr8	49153969	49154013	-46804	ENST00000519711	RP11-769N21.2
chr11	126367096	126367153	-46717	ENST00000548204	AP000741.1
chr10	25059256	25059314	-46688	ENST00000396432	ARHGAP21
chr16	87255264	87255435	-46441	ENST00000465012	RP11-178L8.1
chr12	114450580	114450628	-46428	ENST00000261741	RBM19
chr7	51503119	51503203	-46350	ENST00000446669	CTD-2021A8.3
chrX	82861558	82861606	-46262	ENST00000422893	RP1-223D17.1
chr2	121361778	121361863	-46135	ENST00000432474	AC073257.1
chr5	21836573	21836609	-46103	ENST00000503199	HSPD1P1
chr6	92783144	92783183	-46076	ENST00000363622	U3
chr9	29872737	29872775	-46047	ENST00000426028	RP11-460C6.1
chrX	16270478	16270531	-46008	ENST00000516839	AC078993.1
chr20	4926224	4926283	-45960	ENST00000423430	SLC23A2
chr13	98375805	98375865	-45618	ENST00000437334	RP11-120E13.1
chr2	180917098	180917182	-45300	ENST00000404136	CWC22
chr8	29839978	29840047	-45216	ENST00000519737	MAP2K1P1
chr21	27180810	27180849	-45185	ENST00000436405	AP000226.9
chr2	92268159	92268230	-45168	ENST00000451163	AC128677.4
chr16	34186972	34187054	-45093	ENST00000541787	AC135776.2
chr17	36048392	36048438	-44922	ENST00000349699	DDX52
chr2	17521660	17521709	-44673	ENST00000434820	PSMC1P10
chr6	42230168	42230350	-44656	ENST00000053468	MRPS10
chr20	20537872	20537935	-44601	ENST00000417022	RALGAPA2
chr8	95318917	95318994	-44377	ENST00000396194	GEM
chr3	175159456	175159492	-44337	ENST00000362922	U6
chr16	26285128	26285167	-44319	ENST00000417476	AC009158.1
chrX	56545794	56545830	-44214	ENST00000338222	UBQLN2
chr2	16146367	16146417	-44157	ENST00000426539	AC130710.1
chr8	63440475	63440526	-44130	ENST00000518404	RP11-577N1.2
chr14	52690291	52690326	-44122	ENST00000306051	PTGDR
chr21	21176510	21176564	-44095	ENST00000400117	C1QBPP
chr9	89994442	89994483	-44083	ENST00000454946	RP11-497K15.1
chr4	149570190	149570243	-43967	ENST00000504874	RP11-503L19.1
chr5	105796775	105796812	-43851	ENST00000509159	CTC-278L1.1
chr3	133019833	133019882	-43825	ENST00000505721	RP11-402L6.1
chr8	75852296	75852369	-43795	ENST00000520696	RP11-3N13.2
chr12	30009048	30009105	-43759	ENST00000517243	U3
chr4	49645148	49645352	-43724	ENST00000411167	AC119751.6
chr2	59107996	59108076	-43701	ENST00000422793	AC007092.1
chr7	156281945	156281982	-43681	ENST00000436670	AC073133.1
chr9	10675843	10675909	-43673	ENST00000427161	RP11-87N24.3
chr6	168763957	168764077	-43583	ENST00000366796	DACT2
chr6	20168691	20168886	-43529	ENST00000449143	RP11-239H6.2
chr4	49644883	49645002	-43416	ENST00000411167	AC119751.6
chr4	72733014	72733085	-43352	ENST00000507156	RP11-545L5.1
chr3	14263598	14263642	-43337	ENST00000285021	XPC
chr5	24396804	24396852	-43276	ENST00000507526	CTD-2074D8.1
chr5	162145551	162145605	-43261	ENST00000523141	ARL2BPP5
chr15	101346847	101346890	-43167	ENST00000431060	AC015712.1
chr16	34188911	34188995	-43153	ENST00000541787	AC135776.2
chr9	129769204	129769251	-43107	ENST00000477700	RALGPS1
chr21	10819429	10819743	-43036	ENST00000302092	IGHV1OR21-1
chr5	18801057	18801125	-42915	ENST00000458972	snoU13
chr10	68417952	68418022	-42891	ENST00000459369	snoU13
chr3	106664625	106664689	-42842	ENST00000485615	AC063927.3
chr1	50199941	50199994	-42771	ENST00000428836	RP5-926E3.1
chr3	169122962	169123004	-42672	ENST00000480669	RP11-641D5.2
chr2	70823914	70823993	-42628	ENST00000474101	TGFA
chr20	33363104	33363152	-42356	ENST00000471897	NCOA6
chrX	95408128	95408176	-42324	ENST00000446439	RPS29P28
chr1	245631970	245632013	-42312	ENST00000366518	KIF26B
chr4	183881283	183881505	-42305	ENST00000503182	DCTD
chr13	73076887	73076923	-42166	ENST00000515906	SNORA68
chr2	226899934	226900011	-42059	ENST00000412635	AC080002.1
chr11	115761633	115761687	-41832	ENST00000537491	AP000797.4
chr17	13885591	13885631	-41700	ENST00000457609	AC005304.1
chr5	65180563	65180676	-41683	ENST00000284037	ERBB2IP
chr4	186775934	186775975	-41676	ENST00000456060	SORBS2
chr2	88520	88565	-41672	ENST00000461026	FAM110C
chr12	85023708	85023746	-41650	ENST00000546698	RP11-701B6.1
chr6	98108495	98108583	-41618	ENST00000433637	RP1-104O17.1
chr3	23767484	23767531	-41594	ENST00000458993	AC020626.1
chrX	124755316	124755358	-41562	ENST00000410586	AL645819.1
chr12	80561713	80561785	-41484	ENST00000547103	OTOGL
chrX	107448202	107448245	-41395	ENST00000487645	COL4A6
chr7	11913098	11913140	-41295	ENST00000423059	THSD7A
chr15	71726648	71726736	-41134	ENST00000517004	AC108861.1
chr9	137926125	137926197	-41107	ENST00000371799	OLFM1
chr1	14884119	14884183	-41049	ENST00000376030	KAZN
chr4	49642364	49642529	-40920	ENST00000411167	AC119751.6
chr10	45260831	45261327	-40812	ENST00000424793	EIF2AP4
chr2	89849755	89849847	-40800	ENST00000429992	IGKV2D-40
chr14	96464896	96464940	-40743	ENST00000555004	C14orf132
chr14	38514749	38514830	-40737	ENST00000554029	CTD-2058B24.3
chr5	152643789	152643840	-40711	ENST00000503048	AC091969.1
chr2	28490305	28490346	-40702	ENST00000423483	RP11-731I19.1
chr14	32229346	32229396	-40692	ENST00000551015	NUBPL
chr7	121331085	121331123	-40690	ENST00000432702	RP4-745K6.1
chr8	73067855	73067952	-40665	ENST00000523602	RP11-142A23.1
chr8	11493918	11493962	-40528	ENST00000528712	GATA4
chr16	24972829	24972865	-40522	ENST00000537417	AC008731.1
chr9	25719296	25719341	-40462	ENST00000358022	TUSC1
chr5	16982471	16982522	-40436	ENST00000364566	U6
chr14	82284290	82284328	-40352	ENST00000492764	RP11-226P1.1
chr11	48861296	48861332	-40349	ENST00000525520	RP11-56P9.5
chrX	124378480	124378535	-40320	ENST00000422498	RP1-161N10.1
chr4	151056305	151056349	-40268	ENST00000507694	DCLK2
chr3	99635284	99635334	-40263	ENST00000383694	FILIP1L
chrX	93533938	93533991	-40072	ENST00000420303	RP13-213K19.1
chr2	114123947	114124006	-39996	ENST00000453673	AC016745.2
chr2	91595954	91596047	-39930	ENST00000428749	AC018696.1
chr12	128843049	128843084	-39910	ENST00000459586	snoU13
chr5	164708377	164708419	-39640	ENST00000521341	CTB-181F24.1
chr4	173147736	173147781	-39546	ENST00000457021	GALNTL6
chrX	116492539	116492588	-39337	ENST00000438228	RP3-378P9.1
chr7	61782615	61782651	-39236	ENST00000454392	RP11-715L17.1
chr18	52853083	52853120	-39225	ENST00000516628	5S_rRNA
chr15	47051809	47051877	-39133	ENST00000411376	7SK
chr10	63383588	63383666	-39092	ENST00000330194	C10orf107
chr3	115303048	115303111	-39091	ENST00000305124	GAP43
chr12	69550458	69550543	-39068	ENST00000516738	AC139931.1
chr7	66903561	66903651	-38988	ENST00000475473	AC108513.1
chr2	91596914	91596997	-38975	ENST00000428749	AC018696.1
chr3	188151366	188151437	-38959	ENST00000474472	LPP
chr5	16577129	16577216	-38862	ENST00000499131	RP11-260E18.1
chr20	29806541	29806672	-38860	ENST00000400552	DEFB115
chr1	161436429	161436552	-38729	ENST00000367972	FCGR2A
chr5	70008210	70008261	-38718	ENST00000433447	RP11-589F5.4
chr5	155924175	155924221	-38679	ENST00000517993	CTB-56J15.1
chrX	99589756	99589796	-38478	ENST00000464981	PCDH19
chr7	69743566	69743610	-38314	ENST00000475660	AUTS2
chr8	98332160	98332224	-38301	ENST00000384486	U3
chr5	141188822	141188910	-38277	ENST00000501052	AC005753.1
chr16	29323847	29323899	-38194	ENST00000507381	RUNDC2C
chr7	141154325	141154411	-38178	ENST00000461145	RP5-842K16.1
chr7	137304762	137304807	-38110	ENST00000460662	DGKI
chr7	120927310	120927369	-38081	ENST00000361301	WNT16
chrX	138110724	138110849	-38057	ENST00000455663	FGF13
chr3	153036757	153036930	-38052	ENST00000498457	RP11-292E2.1
chr18	9995	10366	-37981	ENST00000408514	AP001005.1
chr19	16397644	16397708	-37975	ENST00000248071	KLF2
chr4	85503541	85503641	-37919	ENST00000550415	RPL30P5
chr4	182223878	182223926	-37720	ENST00000512547	RP11-665C14.2
chrX	127409591	127409631	-37648	ENST00000417266	RPL7AP72
chr18	10429	10634	-37630	ENST00000408514	AP001005.1
chr9	19238603	19238637	-37553	ENST00000434457	RP11-513M16.2
chr2	154656558	154656602	-37421	ENST00000421360	DNAJA1P2
chrY	28818176	28818214	-37396	ENST00000435945	PARP4P1
chr7	149700232	149700277	-37355	ENST00000492054	RP11-545G3.1
chr8	129614176	129614226	-37276	ENST00000518044	RP11-89M16.1
chrX	4014994	4015052	-37189	ENST00000495331	AC073493.3
chr2	91598715	91598806	-37170	ENST00000428749	AC018696.1
chrX	55441373	55441424	-37139	ENST00000342972	MAGEH1
chr13	94085133	94085182	-37049	ENST00000426409	HNRNPA1P29
chr12	46435421	46435490	-36987	ENST00000480555	RP11-101K23.1
chr8	80395408	80395461	-36945	ENST00000522035	RP11-758H6.1-001
chr2	31674491	31674547	-36938	ENST00000379416	XDH
chr16	34195146	34195204	-36931	ENST00000541787	AC135776.2
chr21	25378632	25378668	-36922	ENST00000434859	AP000477.3
chr1	176374429	176374484	-36919	ENST00000426038	MORF4L1P7
chr11	26173844	26173916	-36790	ENST00000531798	CTD-2507G9.1
chr3	39028787	39028845	-36764	ENST00000444237	SCN11A
chrX	22227780	22227945	-36762	ENST00000424650	PHEX-AS1
chr3	193221782	193221845	-36676	ENST00000428352	ATP13A4
chr6	149031742	149031896	-36645	ENST00000367463	UST
chrX	151769970	151770019	-36642	ENST00000370306	GABRQ
chr8	59763699	59763771	-36624	ENST00000364361	U4
chr4	109041150	109041187	-36599	ENST00000505379	LEF1
chr1	201555795	201555835	-36596	ENST00000491403	NAV1
chr1	103781330	103781399	-36404	ENST00000424955	RP11-347K2.1
chr5	13287135	13287189	-36388	ENST00000495419	RP11-269G2.1
chr3	13815731	13815814	-36143	ENST00000408341	AC093611.1
chr12	113169034	113169083	-36077	ENST00000408633	MIR1302-1
chr2	56941426	56941459	-35992	ENST00000418901	AC008173.1
chr2	109458867	109458911	-35875	ENST00000449240	AC073415.2
chr5	76208710	76208784	-35869	ENST00000516875	U6atac
chr2	91600090	91600212	-35780	ENST00000428749	AC018696.1
chr1	245875482	245875530	-35726	ENST00000414565	RP11-522M21.3
chr13	88759443	88759478	-35661	ENST00000430214	RP11-545P6.2
chr10	62408621	62408653	-35626	ENST00000503220	ARL4P
chr4	190666363	190666395	-35511	ENST00000365345	U1
chr10	122159221	122159292	-35238	ENST00000447093	RP11-572P18.2
chr16	6033867	6033951	-35186	ENST00000547605	RBFOX1
chr3	177955605	177955652	-35091	ENST00000437510	KCNMB2
chr6	54385552	54385611	-34933	ENST00000435954	CLNS1AP1
chr1	8315494	8315530	-34923	ENST00000424689	RP11-431K24.4
chr2	89855724	89855772	-34853	ENST00000429992	IGKV2D-40
chr1	196469319	196469374	-34818	ENST00000535608	KCNT2
chr9	138179207	138179467	-34783	ENST00000420883	RP11-399H11.2
chr20	61085771	61085816	-34767	ENST00000252997	GATA5
chr19	34453273	34453311	-34762	ENST00000462298	AC008556.1
chr12	20317325	20317372	-34601	ENST00000543778	CTC-465D4.1
chr6	70007229	70007298	-34496	ENST00000546190	BAI3
chr8	71103840	71103893	-34485	ENST00000524223	NCOA2
chr12	102658780	102658830	-34474	ENST00000547375	RP11-18O15.1
chr10	54355253	54355395	-34459	ENST00000448017	RP11-556E13.1
chr12	99674620	99674685	-34439	ENST00000550778	ANKS1B
chr12	116772109	116772175	-34427	ENST00000548506	RP11-148B3.2
chr20	29811255	29811287	-34196	ENST00000400552	DEFB115
chr17	28002826	28002858	-34122	ENST00000410926	U6
chrX	99176739	99176785	-34073	ENST00000434960	RP11-368G3.1
chr18	7533848	7533915	-33935	ENST00000332175	PTPRM
chr11	86701691	86701733	-33913	ENST00000528764	RP11-736K20.1
chr2	13643880	13643920	-33898	ENST00000434509	AC092635.1
chrY	16132265	16132302	-33890	ENST00000250825	VCY1B
chr20	61084780	61084865	-33796	ENST00000252997	GATA5
chr13	51135290	51135332	-33726	ENST00000428276	RP11-175B12.2
chr19	22704384	22704427	-33657	ENST00000384667	U6
chr21	17031855	17031901	-33649	ENST00000408570	AL034449.1
chr4	114991511	114991587	-33545	ENST00000508637	RP11-362M19.1
chr3	190883566	190883606	-33444	ENST00000445281	OSTN
chr8	3406191	3406227	-33328	ENST00000520630	CSMD1
chr17	70258	70321	-33251	ENST00000477499	AC108004.2
chr13	27518477	27518521	-33181	ENST00000413365	RPS21P8
chr10	63842802	63842852	-33147	ENST00000408167	AL671972.1
chr3	35880282	35880364	-33035	ENST00000454621	AC104308.2
chr11	1377981	1378245	-33016	ENST00000308219	BRSK2
chr7	51294218	51294254	-32950	ENST00000452534	COBL
chr4	187380335	187380371	-32906	ENST00000510172	RP11-215A19.1
chr9	90221445	90221497	-32882	ENST00000463069	DAPK1
chr6	84479091	84479134	-32868	ENST00000443471	RP3-393K13.1
chr7	38184978	38185011	-32829	ENST00000009041	STARD3NL
chr12	62827771	62827805	-32809	ENST00000393632	MON2
chr1	63216954	63217050	-32804	ENST00000317868	ATG4C
chr20	1831029	1831079	-32802	ENST00000447206	RP5-968J1.1
chr2	89857811	89857852	-32769	ENST00000429992	IGKV2D-40
chr7	97808887	97808948	-32648	ENST00000314018	BHLHA15
chr4	49634096	49634225	-32634	ENST00000411167	AC119751.6
chr14	88233035	88233139	-32445	ENST00000556168	RP11-1152H15.1
chr11	113990048	113990114	-32430	ENST00000408185	AP000908.1
chr6	128014114	128014163	-32414	ENST00000407841	RP11-325O24.2
chr11	114019157	114019199	-32310	ENST00000545851	ZBTB16
chr1	199517916	199518031	-32273	ENST00000496587	AC092018.1
chr12	46198252	46198294	-32271	ENST00000479608	ARID2
chr15	65637882	65637949	-32249	ENST00000517098	AC105129.1
chrX	23557647	23557692	-32239	ENST00000458766	snoU13
chrX	147312510	147312636	-32175	ENST00000411473	U40455.1
chrX	25864376	25864426	-32055	ENST00000423914	RP11-86A5.1
chr3	120587224	120587288	-32049	ENST00000490647	RP11-500K19.1
chr6	15469489	15469637	-32026	ENST00000474854	JARID2
chr9	136969141	136969237	-32021	ENST00000358625	WDR5
chr11	19573415	19573482	-32005	ENST00000532874	NAV2-AS4
chr5	10809039	10809120	-31905	ENST00000503953	CTD-2154B17.1
chr4	49633315	49633494	-31878	ENST00000411167	AC119751.6
chr4	141731926	141732303	-31819	ENST00000410681	Y_RNA
chr13	35180528	35180571	-31746	ENST00000430917	GAMTP2
chr4	166065750	166065810	-31709	ENST00000306480	TMEM192
chr1	121353947	121354030	-31666	ENST00000450546	AL592494.1
chr13	75371029	75371069	-31641	ENST00000418778	RIOK3P1
chr8	112279852	112279899	-31443	ENST00000522778	RP11-946L20.4
chr10	38775705	38775756	-31437	ENST00000444451	CICP9
chr1	247526536	247526574	-31407	ENST00000478225	ZNF496
chr2	52185798	52185858	-31328	ENST00000447288	AC097463.1
chr16	57349879	57349929	-31305	ENST00000219207	PLLP
chr9	32262212	32262324	-31288	ENST00000516504	5S_rRNA
chr9	12845587	12845630	-31264	ENST00000417638	RP11-3L8.3
chr7	3157275	3157310	-31237	ENST00000437145	AC024028.1
chr21	10831396	10831437	-31205	ENST00000302092	IGHV1OR21-1
chr7	3157161	3157248	-31149	ENST00000437145	AC024028.1
chr3	174545948	174545989	-31101	ENST00000454872	NAALADL2
chr7	3309970	3310051	-31069	ENST00000404826	SDK1
chr1	234461840	234461880	-30892	ENST00000425104	RP5-827C21.2
chr2	84946980	84947048	-30879	ENST00000556632	DUXAP1
chr19	5246896	5246949	-30822	ENST00000486380	AC005790.2
chr4	146346321	146346399	-30797	ENST00000505598	RP11-301H24.2
chr2	7908002	7908041	-30795	ENST00000433998	AC092580.1
chr12	130732384	130732569	-30774	ENST00000466577	RP11-143E21.1
chr6	24326365	24326424	-30736	ENST00000274766	KAAG1
chr11	128524294	128524341	-30728	ENST00000527767	FLI1
chr2	63777327	63777386	-30709	ENST00000366235	AC016734.1
chr13	42675909	42675945	-30698	ENST00000403865	MAPK6PS3
chr17	80828595	80828656	-30694	ENST00000543850	ZNF750
chrX	99173320	99173379	-30660	ENST00000434960	RP11-368G3.1
chr11	109022247	109022453	-30637	ENST00000363743	5S_rRNA
chr18	48525986	48526024	-30578	ENST00000342988	SMAD4
chr3	54371095	54371139	-30485	ENST00000398624	CACNA2D3
chr6	159177739	159177776	-30445	ENST00000406819	AMZ2P2
chr22	49240586	49240627	-30390	ENST00000516103	AL954742.1
chr17	70168238	70168307	-30351	ENST00000414600	AC005152.2
chr1	227536505	227536542	-30348	ENST00000366769	CDC42BPA
chr7	105362374	105362468	-30337	ENST00000472195	ATXN7L1
chr6	119430630	119430666	-30304	ENST00000522284	FAM184A
chr14	73270892	73270945	-30251	ENST00000398816	DPF3
chr1	116069188	116069227	-30239	ENST00000422460	TCEB1P20
chr6	152171512	152171603	-30234	ENST00000415488	ESR1
chr9	85977084	85977136	-30234	ENST00000376434	FRMD3
chr10	94500550	94500600	-30210	ENST00000364542	Y_RNA
chr10	94148311	94148344	-30096	ENST00000430958	MARK2P9
chr9	92286423	92286684	-30012	ENST00000444374	RP11-316P17.2
chr10	14534121	14534183	-30011	ENST00000475141	FRMD4A
chr8	62170497	62170536	-29997	ENST00000519846	CLVS1
chr10	84070544	84070584	-29963	ENST00000384545	U6
chr9	10747382	10747453	-29939	ENST00000441805	RP11-421B23.2
chr3	123066870	123066910	-29891	ENST00000468683	ADCY5
chr2	23343545	23343580	-29854	ENST00000421581	AC016768.1
chr7	29489445	29489533	-29839	ENST00000412711	CHN2
chr2	105828374	105828412	-29807	ENST00000258456	GPR45
chr3	63565468	63565508	-29761	ENST00000488201	SYNPR-AS1
chrX	91004533	91004583	-29702	ENST00000395337	PCDH11X
chr12	77652144	77652184	-29691	ENST00000552060	RP1-81P11.1
chr6	8754698	8754743	-29690	ENST00000429060	RP11-314C16.1
chr13	28300993	28301048	-29679	ENST00000414095	NPM1P4
chr19	7631072	7631162	-29671	ENST00000446248	KIAA1543
chr8	51373713	51373763	-29617	ENST00000523425	RP11-759A9.2
chr4	62333206	62333246	-29613	ENST00000509896	LPHN3
chr4	27171243	27171283	-29590	ENST00000506878	RP11-415C15.1
chr10	35693421	35693498	-29579	ENST00000470025	CCNY
chr16	72381019	72381077	-29555	ENST00000384783	U6
chr20	58601446	58601494	-29510	ENST00000313426	C20orf197
chr1	216404615	216404661	-29470	ENST00000414228	MRPS18BP1
chr12	128053076	128053641	-29354	ENST00000535247	RP11-351O2.1
chr6	23620305	23620575	-29284	ENST00000402635	RP4-810F7.1
chr8	40788492	40788530	-29138	ENST00000518428	RP11-465K16.1
chr15	30618386	30618690	-29101	ENST00000459414	Y_RNA
chr22	49639240	49639307	-29100	ENST00000433284	RPL35P8
chrX	38600537	38600583	-29024	ENST00000432359	RP4-646N3.1
chr8	117366260	117366334	-29000	ENST00000505156	AF130342.1
chr12	82110302	82110367	-28995	ENST00000547273	PPFIA2
chr18	24794151	24794215	-28894	ENST00000284224	CHST9
chr22	49638964	49639023	-28820	ENST00000433284	RPL35P8
chr4	141149665	141149714	-28750	ENST00000394205	SCOC
chr16	55765746	55765796	-28689	ENST00000421606	CES1P1
chr4	3998047	3998083	-28678	ENST00000514456	AC226119.3
chr18	11937405	11937446	-28646	ENST00000309976	MPPE1
chr2	91607373	91607520	-28484	ENST00000428749	AC018696.1
chr5	104406670	104406726	-28476	ENST00000519581	RAB9BP1
chr8	137030779	137030824	-28462	ENST00000502901	RP11-149P24.1
chr5	56038125	56038206	-28460	ENST00000438117	AC008940.1
chrX	107254026	107254089	-28457	ENST00000302917	TEX13B
chr17	41652122	41652193	-28395	ENST00000319349	ETV4
chr15	85961387	85961465	-28311	ENST00000516082	RNU7-79P
chr20	50447241	50447358	-28285	ENST00000395997	SALL4
chr1	70525155	70525201	-28273	ENST00000414132	RP11-181B18.1
chr20	42383877	42383938	-28269	ENST00000373003	GTSF1L
chr20	22742856	22743105	-28253	ENST00000451602	KRT18P3
chr5	151841131	151841173	-28223	ENST00000518933	NMUR2
chr17	46343493	46343529	-28196	ENST00000421610	AC090627.1
chr1	50993480	50993567	-27994	ENST00000365270	Y_RNA
chr8	73313871	73313903	-27968	ENST00000530034	RP11-351E7.2
chr19	30274970	30275009	-27911	ENST00000262643	CCNE1
chr9	10749517	10749573	-27812	ENST00000441805	RP11-421B23.2
chrX	22518039	22518317	-27774	ENST00000364225	U6
chr13	53804424	53804483	-27762	ENST00000477850	AL136359.1
chr10	30207969	30208019	-27598	ENST00000441292	RP11-224P11.1
chr4	80274703	80274763	-27529	ENST00000286794	NAA11
chr5	142473127	142473250	-27488	ENST00000419676	ARHGAP26
chr3	9194067	9194109	-27427	ENST00000544908	SRGAP3
chr15	91741695	91741747	-27379	ENST00000330276	SV2B
chr11	131503413	131503692	-27335	ENST00000427481	NTM
chr14	91832503	91832553	-27328	ENST00000554051	CCDC88C
chrX	34933551	34933628	-27323	ENST00000329357	FAM47B
chr2	217442185	217442221	-27291	ENST00000441803	AC073321.4
chr7	50209647	50209697	-27253	ENST00000454877	AC020743.2
chr14	89987696	89987740	-27189	ENST00000553904	FOXN3
chr12	42446359	42446396	-27185	ENST00000410952	AC023513.1
chr15	65010925	65010990	-27150	ENST00000403937	OAZ2
chr4	28685652	28685716	-27137	ENST00000496350	AC091602.1
chr17	13237161	13237236	-27121	ENST00000440522	AC003664.1
chr11	116788436	116788485	-27023	ENST00000454832	AP000936.3
chr4	80274129	80274268	-26994	ENST00000286794	NAA11
chr3	139435137	139435183	-26976	ENST00000506934	RP11-442N1.1
chr8	34614665	34614704	-26885	ENST00000519189	RP11-258J10.1
chr11	126387032	126387071	-26790	ENST00000548204	AP000741.1
chr4	80273773	80273961	-26663	ENST00000286794	NAA11
chr2	21960069	21960155	-26617	ENST00000435682	AC018742.1
chr6	6822052	6822338	-26560	ENST00000407097	BTF3P7
chr1	201226036	201226082	-26521	ENST00000367324	PKP1
chr4	80273622	80273752	-26483	ENST00000286794	NAA11
chr1	209467942	209467975	-26390	ENST00000433580	ATP5G2P1
chr2	140097212	140097526	-26366	ENST00000429008	AC062021.1
chr15	38808077	38808111	-26350	ENST00000364639	Y_RNA
chr5	146113431	146113523	-26314	ENST00000515599	CTC-362D12.1
chr3	14642554	14642612	-26284	ENST00000427504	AC090952.4
chr1	222040231	222040309	-26262	ENST00000431729	RP11-191N8.2
chr16	58471465	58471546	-26100	ENST00000258187	NDRG4
chr3	73258489	73258581	-26093	ENST00000469247	RP11-24E1.1
chr11	102367154	102367245	-26084	ENST00000525577	TMEM123
chr15	94685528	94685580	-26024	ENST00000557753	RP11-452K20.1
chr3	12085684	12085725	-25990	ENST00000423183	AC026166.1
chr13	109800071	109800159	-25980	ENST00000410178	AL161431.1
chr7	103655838	103655889	-25900	ENST00000448171	RELN
chr7	157559010	157559044	-25879	ENST00000448541	AC006003.3
chrY	58975480	58975564	-25869	ENST00000431853	CTBP2P1
chr19	48085563	48085611	-25866	ENST00000396720	GLTSCR1
chr2	125464335	125464433	-25814	ENST00000496595	AC019159.1
chr4	121657354	121657399	-25810	ENST00000513741	PRDM5
chr4	62735685	62735729	-25752	ENST00000502815	LPHN3
chr2	194621096	194621137	-25703	ENST00000448883	AC074290.1
chr9	13902297	13902360	-25641	ENST00000381010	C9orf146
chr16	24715403	24715435	-25597	ENST00000315183	TNRC6A
chr21	38713632	38713668	-25586	ENST00000462274	DYRK1A
chr12	44028088	44028155	-25551	ENST00000547505	RP11-25I15.4
chr1	220558941	220559008	-25449	ENST00000413159	RP11-302I18.3
chr1	120811859	120811907	-25389	ENST00000471903	FAM72B
chr6	12488949	12488982	-25376	ENST00000391491	RPL15P3
chr4	176759237	176759301	-25367	ENST00000393658	GPM6A
chr5	113886338	113886419	-25359	ENST00000506392	CTC-313D10.1
chr10	19805537	19805601	-25341	ENST00000427935	RP11-265G8.3
chr7	101057659	101057701	-25319	ENST00000413033	RP5-1106H14.1
chr18	52839154	52839190	-25296	ENST00000516628	5S_rRNA
chr15	60035286	60035369	-25215	ENST00000398981	RPS3AP6
chrX	84389169	84389224	-25142	ENST00000509231	SATL1
chr14	89791598	89791720	-24970	ENST00000555407	RP11-356K23.1
chr5	75346395	75346431	-24943	ENST00000512058	CTC-235G5.1
chr10	94495228	94495353	-24925	ENST00000364542	Y_RNA
chrX	50623507	50623548	-24910	ENST00000475267	RP11-637B23.1
chr2	230604127	230604202	-24890	ENST00000341772	DNER
chr2	91611068	91611161	-24816	ENST00000428749	AC018696.1
chr9	21777929	21777982	-24679	ENST00000380172	MTAP
chr10	7361677	7362082	-24627	ENST00000421389	RP5-1092K5.2
chr1	239485701	239485757	-24492	ENST00000442410	RP11-544D21.1
chr2	236210539	236210581	-24442	ENST00000401183	AC092576.1
chr20	29821004	29821049	-24440	ENST00000400552	DEFB115
chr8	64297183	64297222	-24419	ENST00000522529	IFITM8P
chr10	37204606	37204647	-24410	ENST00000457804	RP11-322I2.1
chr1	241970791	241970879	-24402	ENST00000414898	RP11-553N16.1
chr3	58443925	58443975	-24366	ENST00000383714	PDHB
chr8	49272769	49272800	-24365	ENST00000425197	RPL29P19
chr8	48138785	48138826	-24285	ENST00000399730	RP11-1134I14.7
chr3	72031625	72031700	-24262	ENST00000490086	RP11-648C16.1
chr2	130160782	130160818	-24195	ENST00000459114	snoU13
chr22	35011410	35011452	-24161	ENST00000457251	RP1-101G11.2
chrX	18331095	18331139	-24132	ENST00000398048	SCML2
chr8	126786585	126786628	-24121	ENST00000518339	RP11-697B24.1
chr3	66663456	66663501	-24094	ENST00000459863	RP11-814M22.1
chr12	72849916	72849964	-24085	ENST00000547971	RP11-98E6.1
chr6	54148684	54148723	-23953	ENST00000486436	TINAG
chr22	49843006	49843066	-23950	ENST00000498829	C22orf34
chrX	21833788	21833831	-23944	ENST00000379484	MBTPS2
chr14	33062204	33062253	-23944	ENST00000555207	AKAP6
chrX	106647900	106647982	-23916	ENST00000427083	KRT18P49
chr18	19784036	19784154	-23916	ENST00000364982	U6
chr15	56781168	56781206	-23852	ENST00000260453	MNS1
chr16	77798625	77798665	-23838	ENST00000302536	VAT1L
chr1	104591805	104591849	-23805	ENST00000401022	RP11-364B6.2
chr4	183862863	183862925	-23805	ENST00000503182	DCTD
chr2	112408790	112408832	-23792	ENST00000457867	AC093166.1
chr2	115718970	115719058	-23733	ENST00000488626	AC068542.1
chr6	135853904	135853966	-23716	ENST00000367801	AHI1
chr1	68870967	68871023	-23655	ENST00000421309	RP5-1033K19.2
chr11	132057964	132058019	-23642	ENST00000496094	NTM
chr2	200032130	200032207	-23613	ENST00000459118	U7
chr5	67852919	67852956	-23580	ENST00000515199	CTC-537E7.2
chr2	2299310	2299593	-23552	ENST00000422175	AC009232.2
chr16	75344147	75344230	-23492	ENST00000516292	U6
chr16	366953	367022	-23451	ENST00000457798	AXIN1
chr6	96104234	96104272	-23448	ENST00000401718	RP11-374I15.1
chr20	44231375	44231417	-23431	ENST00000289953	WFDC8
chr10	112170587	112170657	-23377	ENST00000408432	AL355512.1
chr8	136527393	136527482	-23339	ENST00000519600	KHDRBS3
chr10	107602241	107602290	-23310	ENST00000447757	RP11-56I23.1
chr7	116278114	116278192	-23279	ENST00000458082	AC006159.3
chr7	61798569	61798672	-23248	ENST00000454392	RP11-715L17.1
chr10	38871328	38871407	-23181	ENST00000429313	ABCD1P2
chr1	215086132	215086185	-23178	ENST00000408793	AC114496.1
chr8	8394221	8394266	-23160	ENST00000524073	CTD-3023L14.1
chr13	91699247	91699289	-23060	ENST00000442875	RP11-319L6.1
chr18	14725191	14725231	-23028	ENST00000358984	ANKRD30B
chr1	53639039	53639167	-22998	ENST00000371486	CPT2
chr7	77953441	77953534	-22971	ENST00000450028	RPL13AP17
chr1	246379955	246379991	-22944	ENST00000391836	SMYD3
chr7	129447927	129447984	-22930	ENST00000496217	RP11-738B7.1
chr11	55006705	55006793	-22909	ENST00000417545	TRIM48
chr14	72376318	72376361	-22816	ENST00000553525	RGS6
chr2	47430102	47430164	-22800	ENST00000444361	AC106869.2
chr8	70922662	70922772	-22785	ENST00000520803	RP11-449M6.2
chr13	83894940	83895012	-22674	ENST00000410859	U6
chr1	147049304	147049390	-22641	ENST00000497938	BCL9
chr1	25213995	25214060	-22606	ENST00000410560	AL023096.1
chr13	52658844	52658902	-22605	ENST00000529080	NEK5
chr10	18176963	18177022	-22592	ENST00000442231	RP11-457D2.3
chr19	245659	245739	-22438	ENST00000410397	U6
chr10	38872090	38872223	-22392	ENST00000429313	ABCD1P2
chr2	89868146	89868298	-22379	ENST00000429992	IGKV2D-40
chr10	42799625	42799661	-22376	ENST00000452851	PABPC1P8
chr9	111904566	111904601	-22358	ENST00000223608	C9orf5
chr5	136048234	136048285	-22356	ENST00000502421	CTB-1I21.1
chr5	117595913	117595955	-22336	ENST00000503877	CTD-3179P9.2
chr5	55655275	55655381	-22280	ENST00000513734	HMGN1P17
chr6	7961734	7961824	-22224	ENST00000405326	RP1-303A1.1
chr13	47105046	47105122	-22219	ENST00000311191	LRCH1
chr9	105396622	105396682	-22215	ENST00000430329	ZYG11AP1
chr7	61799631	61799688	-22209	ENST00000454392	RP11-715L17.1
chr17	64809065	64809112	-22146	ENST00000533854	CACNG5
chr12	22370655	22370696	-22112	ENST00000390870	U1
chr15	77006862	77006925	-22088	ENST00000364640	7SK
chr9	119225059	119225130	-22080	ENST00000417725	ASTN2
chr2	139559917	139559990	-22035	ENST00000272641	NXPH2
chr7	86437858	86437947	-21916	ENST00000418031	AC005009.2
chr5	32200122	32200176	-21889	ENST00000477507	CTD-2186M15.1
chr12	90071750	90071793	-21883	ENST00000359142	ATP2B1
chr8	143889870	143889905	-21879	ENST00000301263	LY6D
chr1	112716242	112716290	-21858	ENST00000459606	snoU13
chr17	76595219	76595263	-21765	ENST00000389840	DNAH17
chr16	25876294	25876344	-21748	ENST00000475436	HS3ST4
chr5	73959206	73959277	-21727	ENST00000261416	HEXB
chr6	158381161	158381201	-21707	ENST00000367122	SYNJ2
chr1	7257683	7257747	-21705	ENST00000384328	U1
chr18	60061260	60061314	-21622	ENST00000475372	RP11-640A1.1
chr11	73335555	73335714	-21588	ENST00000354190	PLEKHB1
chr20	23828894	23828981	-21569	ENST00000304725	CST2
chrX	121650515	121650562	-21567	ENST00000436852	RPL3P12
chr4	182101806	182101891	-21546	ENST00000512487	NCRNA00290
chr5	136049097	136049136	-21499	ENST00000502421	CTB-1I21.1
chr17	21499263	21499295	-21498	ENST00000468381	C17orf51
chr2	190284581	190284760	-21488	ENST00000314761	WDR75
chrX	118802270	118802318	-21483	ENST00000390223	MIR766
chr20	46558047	46558087	-21476	ENST00000431915	RP11-347D21.1
chr12	75028847	75028896	-21469	ENST00000548059	RP11-361A23.1
chr4	40297124	40297241	-21319	ENST00000510551	AC195454.1
chr3	4969433	4969518	-21289	ENST00000438479	AC018816.4
chrY	8706669	8706710	-21266	ENST00000253470	TTTY11
chr17	32561021	32561089	-21258	ENST00000225831	CCL2
chr18	137192	137264	-21255	ENST00000261601	USP14
chrX	147301583	147301627	-21207	ENST00000411473	U40455.1
chr16	17585888	17585953	-21182	ENST00000261381	XYLT1
chr4	99252499	99252542	-21143	ENST00000503745	RAP1GDS1
chr2	19890295	19890395	-21131	ENST00000432822	AC019055.1
chr3	90327660	90327716	-21123	ENST00000474651	PROSP
chr2	112074702	112074786	-21121	ENST00000415880	AC068491.4
chr2	179128525	179128573	-21105	ENST00000409631	OSBPL6
chr19	23466444	23466529	-21050	ENST00000397094	AC092329.1
chr10	126737616	126737661	-21041	ENST00000493552	CTBP2
chr17	51856233	51856282	-21026	ENST00000441047	AC090079.1
chr5	111809673	111809715	-21008	ENST00000508037	HMGB3P16
chr5	144629471	144629537	-20959	ENST00000504204	CTC-367F4.1
chrY	58980384	58980482	-20958	ENST00000431853	CTBP2P1
chr1	231276872	231276930	-20957	ENST00000444294	TRIM67
chrX	125707726	125707762	-20910	ENST00000371126	DCAF12L1
chr3	56856827	56856950	-20893	ENST00000296315	ARHGEF3
chr10	18175271	18175313	-20892	ENST00000442231	RP11-457D2.3
chr5	162071301	162071357	-20862	ENST00000517722	RP11-167P20.1
chr13	114979491	114979531	-20851	ENST00000360383	CDC16
chr15	81637302	81637383	-20818	ENST00000325346	STARD5
chr1	46951837	46951910	-20794	ENST00000371956	DMBX1
chr7	54466367	54466449	-20729	ENST00000444439	RP11-436F9.2
chr3	14415393	14415491	-20706	ENST00000362739	5S_rRNA
chr11	85068282	85068328	-20689	ENST00000528836	RP11-882I15.1
chr3	10398645	10398683	-20680	ENST00000467702	ATP2B2
chr8	11270648	11270708	-20652	ENST00000362498	U6
chr8	106780301	106780350	-20618	ENST00000378472	ZFPM2
chr12	23911947	23911996	-20531	ENST00000536629	SOX5
chr13	102935965	102936001	-20431	ENST00000447779	RPL39P29
chr9	12320763	12320842	-20351	ENST00000410649	U2
chr1	215158812	215158889	-20267	ENST00000486921	KCNK2
chr5	94066626	94066674	-20252	ENST00000509850	MCTP1
chr11	349504	349614	-20237	ENST00000530717	B4GALNT4
chr14	97904932	97904989	-20192	ENST00000554862	CTD-2506J14.1
chr2	105509174	105509207	-20137	ENST00000434764	AC018730.3
chr5	142328731	142328832	-20114	ENST00000418668	ARHGAP26
chr9	89058070	89058112	-20048	ENST00000410361	U2
chr4	42638096	42638186	-20046	ENST00000504024	ATP8A1
chr10	42797262	42797323	-20025	ENST00000452851	PABPC1P8
chr4	12662152	12662217	-19923	ENST00000509155	RP11-352E6.2
chr8	58285286	58285322	-19801	ENST00000488148	RP11-756K15.1
chr10	42796952	42797006	-19712	ENST00000452851	PABPC1P8
chrX	149509952	149510023	-19701	ENST00000468306	MAMLD1
chr1	194300344	194300413	-19694	ENST00000435554	RP11-476H20.1
chr20	6821912	6822046	-19682	ENST00000516024	snoR26
chr7	51430231	51430457	-19637	ENST00000418553	CTD-2021A8.1
chr1	145989004	145989045	-19591	ENST00000384687	RNU1-9
chr2	208754155	208754200	-19538	ENST00000421964	AC083900.1
chr16	17584225	17584287	-19518	ENST00000261381	XYLT1
chr7	61802341	61802381	-19508	ENST00000454392	RP11-715L17.1
chr13	23299800	23299836	-19473	ENST00000445147	DDX39AP1
chr5	34063377	34063412	-19457	ENST00000382065	C1QTNF3
chrY	28800207	28800272	-19440	ENST00000435945	PARP4P1
chr6	32996748	32996853	-19411	ENST00000229829	HLA-DOA
chr15	91623751	91623788	-19410	ENST00000545111	SV2B
chr4	86825441	86825528	-19402	ENST00000502537	ARHGAP24
chr15	98544405	98544440	-19401	ENST00000554798	AC144835.1
chr9	135017914	135017961	-19396	ENST00000393229	NTNG2
chr1	61798710	61798770	-19382	ENST00000482020	NFIA
chrY	58982003	58982049	-19365	ENST00000431853	CTBP2P1
chrX	149420412	149420462	-19321	ENST00000457831	RP13-507I23.2
chr9	135017985	135018061	-19311	ENST00000393229	NTNG2
chr15	68327272	68327355	-19258	ENST00000249636	PIAS1
chr2	25120074	25120185	-19233	ENST00000433852	ADCY3
chr1	170942247	170942283	-19193	ENST00000426136	C1orf129
chr22	16849224	16849331	-19142	ENST00000399687	ABCD1P4
chr5	71822596	71822675	-19081	ENST00000318442	ZNF366
chr9	74789674	74789742	-19030	ENST00000477618	GDA
chr3	123622144	123622200	-18994	ENST00000360772	MYLK
chr6	37119162	37119226	-18785	ENST00000373509	PIM1
chr7	51129953	51129993	-18766	ENST00000457306	COBL
chr13	40207925	40207990	-18757	ENST00000401195	AL512505.1
chr17	77632249	77632339	-18744	ENST00000453134	RBFOX3
chr19	3914338	3914416	-18724	ENST00000168977	ITGB1BP3
chr19	12643351	12643389	-18702	ENST00000493776	ZNF709
chr3	184204243	184204307	-18626	ENST00000451348	EIF2B5-IT1
chr11	82373040	82373094	-18606	ENST00000527364	RP11-179A16.2
chr9	14574957	14575030	-18581	ENST00000442667	RP11-408A13.1
chr1	75119046	75119159	-18563	ENST00000420661	C1orf173
chr2	230597777	230597893	-18561	ENST00000341772	DNER
chr7	31073508	31073579	-18532	ENST00000304166	ADCYAP1R1
chr7	131129468	131129573	-18514	ENST00000498778	MKLN1
chr11	19353774	19353814	-18477	ENST00000360655	NAV2
chr14	94366745	94366811	-18462	ENST00000557719	FAM181A
chr2	89872088	89872233	-18440	ENST00000429992	IGKV2D-40
chr7	81042558	81042660	-18438	ENST00000438285	AC004866.3
chr20	29827076	29827109	-18374	ENST00000400552	DEFB115
chr3	113285168	113285230	-18330	ENST00000488390	SIDT1
chrX	45161361	45161402	-18321	ENST00000450246	RP11-342D14.1
chr7	51279566	51279608	-18301	ENST00000452534	COBL
chr9	77396506	77396545	-18285	ENST00000365347	7SK
chr6	38011138	38011177	-18229	ENST00000469208	ZFAND3
chrY	28798998	28799031	-18215	ENST00000435945	PARP4P1
chr10	73289794	73289835	-18184	ENST00000428918	NCRNA00223
chr12	66982969	66983044	-18168	ENST00000536215	GRIP1
chr10	3008464	3008500	-18074	ENST00000446337	RP11-178D16.1
chr19	44192546	44192584	-18063	ENST00000221264	PLAUR
chr11	94152619	94152668	-18058	ENST00000243673	GPR83
chrX	3171775	3171840	-18053	ENST00000457435	CXorf28
chrX	56981906	56981954	-18013	ENST00000430456	RP11-445O16.3
chr3	111179559	111179594	-18007	ENST00000469409	ATP6V0CP2
chr12	103681576	103681608	-17961	ENST00000549927	C12orf42
chr6	113707071	113707132	-17955	ENST00000445974	RP11-437J19.1
chr11	59651913	59652046	-17931	ENST00000257264	TCN1
chr9	78035766	78035845	-17897	ENST00000426848	RP11-323A7.1
chr4	85088289	85088354	-17880	ENST00000510016	RP11-8L2.1
chr20	23379478	23379516	-17848	ENST00000364858	5S_rRNA
chr17	28636875	28636956	-17841	ENST00000261714	BLMH
chr2	23893783	23893875	-17826	ENST00000471654	KLHL29
chrX	30907665	30907772	-17799	ENST00000467136	TAB3
chr3	37345268	37345307	-17792	ENST00000497537	GOLGA4
chr3	128164618	128164708	-17774	ENST00000471626	DNAJB8-AS1
chr4	132671499	132671586	-17752	ENST00000516205	SNORA70
chr2	112414840	112414883	-17741	ENST00000457867	AC093166.1
chr12	81300837	81300875	-17729	ENST00000552093	LIN7A
chrX	107243291	107243334	-17712	ENST00000302917	TEX13B
chr4	190230162	190230233	-17707	ENST00000504057	RP11-706F1.2
chr13	53743609	53743679	-17701	ENST00000417989	RP11-24H2.2
chr10	42662625	42662767	-17699	ENST00000446298	AL031601.3
chrX	8415157	8415219	-17683	ENST00000381032	VCX3B
chrX	30907500	30907619	-17640	ENST00000467136	TAB3
chr11	10454211	10454272	-17626	ENST00000529835	AMPD3
chr5	41017743	41017791	-17597	ENST00000511934	HEATR7B2
chr4	153004281	153004346	-17592	ENST00000509332	RP11-18H21.1
chrX	34692948	34692990	-17564	ENST00000275954	TMEM47
chr21	11116427	11116504	-17485	ENST00000474011	BAGE2
chr17	54213357	54213438	-17438	ENST00000318698	ANKFN1
chr1	76125186	76125218	-17430	ENST00000446582	RP4-595K12.2
chr4	80208833	80208871	-17425	ENST00000505149	RP11-438E5.1
chr12	116175645	116175688	-17400	ENST00000549163	RP11-110L15.1
chr16	82243764	82243797	-17385	ENST00000516079	7SK
chr8	121100405	121100467	-17380	ENST00000537875	COL14A1
chr9	138882757	138882793	-17307	ENST00000509235	AL355574.1
chr18	56503515	56503584	-17301	ENST00000362843	U8
chr20	40661381	40661428	-17286	ENST00000412348	RP5-1121H13.3
chr7	47135966	47136015	-17264	ENST00000412996	AC004870.3
chr4	74036835	74036939	-17235	ENST00000514252	ANKRD17
chr15	31601836	31601873	-17203	ENST00000307145	KLF13
chr5	3161008	3161056	-17177	ENST00000505396	CTD-2029E14.1
chrX	135355728	135355882	-17164	ENST00000370663	MAP7D3
chr19	56365197	56365293	-17117	ENST00000360133	NLRP11
chr2	88769199	88769240	-17088	ENST00000398142	AC012671.3
chr10	87427058	87427104	-17064	ENST00000516483	7SK
chr8	3057681	3057717	-17031	ENST00000520451	CSMD1
chr4	120843714	120843746	-16965	ENST00000505122	RP11-700N1.1
chr5	80512163	80512219	-16913	ENST00000254035	CKMT2
chr10	38877600	38877694	-16902	ENST00000429313	ABCD1P2
chr10	42661852	42661899	-16878	ENST00000446298	AL031601.3
chr17	71144006	71144558	-16878	ENST00000357585	SSTR2
chr13	112689504	112689561	-16859	ENST00000363202	SNORD44
chrX	987639	987691	-16829	ENST00000436474	RPL14P5
chrX	112878213	112878307	-16820	ENST00000468762	RP5-964N17.1
chr15	67280185	67280231	-16751	ENST00000537528	AC093334.1
chr5	137929887	137929949	-16738	ENST00000517980	CTNNA1
chrX	112878131	112878171	-16711	ENST00000468762	RP5-964N17.1
chr2	186681527	186681607	-16689	ENST00000429929	AC008174.3
chr12	64944085	64944124	-16686	ENST00000541885	RP11-439H13.2
chr12	22456780	22456847	-16685	ENST00000545524	ST8SIA1
chrX	80494280	80494338	-16684	ENST00000474113	SH3BGRL
chr15	45754735	45756026	-16658	ENST00000516476	RNU7-5P
chr16	89060034	89060078	-16655	ENST00000360302	CBFA2T3
chr1	95509334	95509455	-16635	ENST00000507727	RP4-639F20.3
chr9	77095643	77095749	-16585	ENST00000376896	RORB
chr6	125267280	125267327	-16558	ENST00000521654	RNF217
chr17	47242950	47243022	-16513	ENST00000465845	RP11-708H21.1
chr10	38878013	38878064	-16510	ENST00000429313	ABCD1P2
chr1	155076434	155076479	-16509	ENST00000365157	Y_RNA
chr9	15406174	15406223	-16503	ENST00000380821	SNAPC3
chr18	22613452	22613891	-16503	ENST00000427605	AC104961.1
chr11	126327230	126327299	-16487	ENST00000532647	KIRREL3
chr6	114688265	114688317	-16479	ENST00000406473	DNAJA1P4
chr6	111263288	111263372	-16433	ENST00000329970	GTF3C6
chr10	43261777	43261855	-16433	ENST00000374518	BMS1
chr7	74347573	74347609	-16428	ENST00000333385	AC004166.6
chr2	18238363	18238447	-16406	ENST00000391153	SNORA40
chr4	38494976	38495025	-16387	ENST00000507056	RP11-213G21.1
chr8	3343055	3343100	-16355	ENST00000524177	CSMD1
chr14	102414282	102414800	-16324	ENST00000360184	DYNC1H1
chr5	144793158	144793210	-16247	ENST00000512571	CTB-73N10.1
chr18	39382765	39382838	-16216	ENST00000457751	AC011225.1
chr7	57104156	57104207	-16201	ENST00000398760	RP11-220H4.1
chr11	70979785	70979848	-16193	ENST00000413503	SHANK2
chr7	3361315	3361353	-16187	ENST00000439177	RP11-30B1.1
chr12	17725999	17726035	-16174	ENST00000539105	RP11-606D9.1
chr8	64346639	64346674	-16168	ENST00000521221	CTD-3046C4.1
chr16	89135261	89135819	-16167	ENST00000537498	AC135782.1
chr3	23699216	23699277	-16163	ENST00000390967	U6
chr15	71751660	71751761	-16115	ENST00000517004	AC108861.1
chr13	107989378	107989416	-16086	ENST00000364977	SNORD31
chr4	97807867	97807904	-16066	ENST00000505291	COX7A2P2
chr6	159437215	159437262	-16019	ENST00000367069	RSPH3
chr11	29524596	29524642	-16004	ENST00000530389	CTD-3012A18.1
chr3	124157975	124158008	-15990	ENST00000494648	KALRN
chr17	66492059	66492195	-15983	ENST00000358598	PRKAR1A
chr1	118743772	118743817	-15948	ENST00000465053	SPAG17
chr10	80779465	80779524	-15934	ENST00000427035	RP11-481G8.2
chr1	228254396	228254476	-15925	ENST00000272102	ARF1
chr18	23895056	23895160	-15889	ENST00000517112	U3
chr1	8296434	8296510	-15883	ENST00000424689	RP11-431K24.4
chr4	72182776	72182834	-15853	ENST00000514650	RP11-1J11.1
chr20	29829591	29829714	-15814	ENST00000400552	DEFB115
chr2	49240213	49240258	-15783	ENST00000469138	FSHR
chr15	86048043	86048188	-15782	ENST00000394516	AKAP13
chr21	37964595	37964657	-15759	ENST00000342108	CLDN14
chr20	21268206	21268245	-15716	ENST00000377191	XRN2
chrX	72633162	72633202	-15709	ENST00000384755	U6
chr1	22874104	22874635	-15687	ENST00000166244	EPHA8
chr7	95386174	95386228	-15665	ENST00000447467	DYNC1I1
chr15	58464044	58464079	-15660	ENST00000472455	AC066616.4
chr4	68845484	68845550	-15659	ENST00000334830	TMPRSS11A
chr10	43492574	43492611	-15637	ENST00000431395	RP11-124O11.2
chr8	15111450	15111503	-15628	ENST00000382080	SGCZ
chrY	5222610	5222651	-15625	ENST00000422633	EIF4A1P2
chr6	24221081	24221137	-15578	ENST00000378450	DCDC2
chr2	168659590	168659629	-15572	ENST00000305861	B3GALT1
chrX	27252332	27252381	-15561	ENST00000452559	RP11-268G12.2
chr11	86985807	86985867	-15536	ENST00000528959	RP11-680L20.1
chr11	131995346	131995430	-15517	ENST00000467255	NTM
chrX	91384960	91384995	-15517	ENST00000428832	EIF4A1P10
chr6	64216136	64216180	-15508	ENST00000470661	PTP4A1
chr4	40450278	40450336	-15426	ENST00000408195	AC098869.1
chr15	45753981	45754271	-15404	ENST00000516476	RNU7-5P
chrX	117614434	117614498	-15395	ENST00000276204	DOCK11
chr2	112459652	112459751	-15383	ENST00000442243	AC093166.2
chr2	100809310	100809358	-15382	ENST00000452354	AC104782.3
chr8	125917274	125917332	-15367	ENST00000514059	RP11-1082L8.1
chr17	441534	441615	-15341	ENST00000541903	VPS53
chr3	48146066	48146153	-15340	ENST00000383737	MAP4
chr6	3472548	3472632	-15334	ENST00000436008	SLC22A23
chr19	50995288	50995336	-15309	ENST00000270620	FAM71E1
chr21	17947211	17947294	-15304	ENST00000385128	MIR125B2
chr4	175922843	175922888	-15301	ENST00000502748	RP11-391J13.1
chr7	116843767	116843808	-15291	ENST00000464020	ST7
chr16	65171365	65171418	-15290	ENST00000268603	CDH11
chr2	164130207	164130241	-15281	ENST00000364032	U6
chr2	89875299	89875412	-15245	ENST00000429992	IGKV2D-40
chr3	17762938	17762984	-15236	ENST00000458010	AC104451.2
chr2	99886955	99887006	-15235	ENST00000423306	LYG2
chr6	123023454	123023493	-15232	ENST00000354275	PKIB
chr20	30580896	30580965	-15223	ENST00000516814	5S_rRNA
chr12	133121415	133121490	-15176	ENST00000541831	FBRSL1
chr1	205670089	205670135	-15116	ENST00000500756	AC119673.1
chr19	31089983	31090054	-15108	ENST00000411216	AC011478.1
chr22	16853300	16853364	-15088	ENST00000399687	ABCD1P4
chr5	150963561	150963614	-15082	ENST00000261800	FAT2
chr1	223339365	223339445	-15081	ENST00000446145	RP11-239E10.3
chr2	104224980	104225033	-15081	ENST00000414265	AC018880.2
chrX	8715248	8715343	-15068	ENST00000262648	KAL1
chr12	20152641	20152688	-15049	ENST00000536666	RP11-664H17.1
chr20	31734494	31734565	-15044	ENST00000253362	BPIFA2
chr17	48380238	48380278	-15042	ENST00000508851	RP11-893F2.9
chrX	53039605	53039710	-15006	ENST00000505062	FAM156A
chr15	45753593	45753854	-15001	ENST00000516476	RNU7-5P
chr13	49635851	49635968	-14979	ENST00000451754	RAD17P2
chr4	108730766	108730829	-14921	ENST00000506462	SGMS2
chr3	151337207	151337253	-14908	ENST00000410901	AC069067.1
chr13	36083485	36083541	-14839	ENST00000408592	AL390071.1
chr7	136881291	136881382	-14818	ENST00000439694	AC009264.1
chr1	183288777	183288816	-14787	ENST00000294868	NMNAT2
chr14	78730215	78730267	-14745	ENST00000553363	NRXN3
chr11	105132502	105132537	-14732	ENST00000528941	RP11-94P11.3
chrX	144243318	144243428	-14729	ENST00000448560	GS1-103B18.1
chr11	112643268	112643356	-14715	ENST00000524772	RP11-27G22.1
chr15	96051693	96051730	-14712	ENST00000554412	RP11-398J10.2
chr15	101547185	101547241	-14701	ENST00000525617	LRRK1
chr4	118267058	118267127	-14688	ENST00000420701	AC113617.1
chr20	55666100	55666241	-14626	ENST00000442780	RP11-560A15.4
chr14	85720415	85720453	-14616	ENST00000556016	RP11-789A21.1
chr20	5716412	5716464	-14601	ENST00000378979	C20orf196
chr11	123381772	123381830	-14543	ENST00000539133	GRAMD1B
chr4	172574404	172574460	-14518	ENST00000508977	RP11-97E7.2
chr2	12566108	12566156	-14505	ENST00000384454	U6
chr4	115650542	115650597	-14493	ENST00000514821	RP11-201O10.1
chr9	4173918	4173998	-14480	ENST00000498258	GLIS3
chr20	46565048	46565100	-14469	ENST00000431915	RP11-347D21.1
chr2	137899053	137899101	-14453	ENST00000485379	THSD7B
chr20	799836	799998	-14441	ENST00000381941	FAM110A
chr1	242702362	242702455	-14410	ENST00000442594	PLD5
chr3	94876339	94876378	-14405	ENST00000476880	RP11-184F3.1
chr5	167347516	167347569	-14324	ENST00000518693	ODZ2
chr14	73223660	73223784	-14303	ENST00000553608	DPF3
chrX	130437621	130437665	-14240	ENST00000370903	IGSF1
chr11	109372345	109372423	-14234	ENST00000529418	RP11-10A7.1
chr18	63669	63832	-14193	ENST00000308911	RP11-683L23.1
chrX	9801648	9801701	-14165	ENST00000400019	RP11-98L4.1
chr13	73146635	73146703	-14149	ENST00000362412	SNORA9
chr9	4173564	4173603	-14105	ENST00000498258	GLIS3
chr11	45189298	45189351	-14103	ENST00000524938	PRDM11
chr21	40415102	40415152	-14074	ENST00000440714	AF064858.10
chr13	49123877	49123955	-14044	ENST00000450343	RCBTB2
chr4	53714398	53714460	-14028	ENST00000248706	RASL11B
chr1	178021148	178021187	-14025	ENST00000464428	SEC16B
chr20	31432790	31432854	-13978	ENST00000400522	EFCAB8
chr10	16454662	16454779	-13962	ENST00000459384	snoU13
chr9	120242437	120242489	-13925	ENST00000436524	RP11-388N2.1
chr22	38917533	38917630	-13916	ENST00000432525	DDX17
chr4	6005376	6005484	-13885	ENST00000531445	C4orf50
chrY	13448651	13448766	-13885	ENST00000555130	RP11-886I11.1
chr12	81012119	81012202	-13840	ENST00000547881	PTPRQ
chr7	43703697	43703735	-13821	ENST00000395879	C7orf44
chr3	58536838	58536877	-13811	ENST00000302819	ACOX2
chr9	43046498	43046586	-13665	ENST00000453998	RP11-399F4.4
chrX	19779434	19779533	-13662	ENST00000432234	SH3KBP1
chrX	114766309	114766341	-13644	ENST00000516632	SNORA64
chr12	79244124	79244157	-13632	ENST00000393240	SYT1
chr11	130529283	130529336	-13541	ENST00000317019	C11orf44
chr10	27554123	27554220	-13449	ENST00000448648	RP11-85G18.4
chrX	33731194	33731230	-13413	ENST00000439992	RP11-305F18.1
chr7	81268923	81268961	-13410	ENST00000455420	AC010091.1
chr22	44451516	44451559	-13403	ENST00000404989	PARVB
chr17	26837577	26837625	-13358	ENST00000226247	FOXN1
chr12	94867087	94867136	-13347	ENST00000546527	CCDC41
chr5	119686642	119686721	-13333	ENST00000516166	U6
chr2	230976687	230976732	-13316	ENST00000445199	AC093171.1
chr3	78150967	78151029	-13311	ENST00000485429	AC117462.1
chr1	95413550	95413602	-13305	ENST00000456582	RP4-639F20.1
chr3	14422859	14422897	-13270	ENST00000362739	5S_rRNA
chr1	200695373	200695473	-13263	ENST00000358823	CAMSAP1L1
chr5	178791234	178791295	-13241	ENST00000520163	RP11-443C10.2
chr20	1485442	1485478	-13227	ENST00000381628	SIRPB2
chr2	89877309	89877470	-13211	ENST00000429992	IGKV2D-40
chr2	155433635	155433815	-13194	ENST00000411358	5S_rRNA
chr16	25884904	25884986	-13122	ENST00000475436	HS3ST4
chr4	154165397	154165472	-13096	ENST00000502281	TRIM2
chr2	4034685	4034728	-13046	ENST00000454455	AC107070.1
chr7	129438004	129438106	-13030	ENST00000496217	RP11-738B7.1
chr12	42039443	42039487	-13013	ENST00000516555	5S_rRNA
chr22	27418797	27418897	-13003	ENST00000363573	U6
chr4	41650677	41650717	-12999	ENST00000537405	LIMCH1
chr14	67512248	67512510	-12987	ENST00000556501	GPHN
chr15	42513453	42513532	-12978	ENST00000318006	VPS39
chr10	91423516	91423594	-12976	ENST00000428166	RP11-80H5.6
chr1	173657461	173657632	-12964	ENST00000453299	BX248409.1
chr5	138391285	138391381	-12962	ENST00000505945	SIL1
chr7	842547	842592	-12958	ENST00000456758	SUN1
chr11	95683464	95683529	-12886	ENST00000472927	RP11-697H10.1
chr16	88037843	88038070	-12839	ENST00000497491	BANP
chr3	53231090	53231196	-12826	ENST00000516695	AC097015.1
chr20	58139676	58139819	-12816	ENST00000359926	PHACTR3
chr1	22950187	22950236	-12787	ENST00000374642	C1QA
chr12	97812592	97812696	-12787	ENST00000538559	RMST
chrX	118025907	118025958	-12784	ENST00000445747	RP4-562J12.1
chr4	132676482	132676571	-12768	ENST00000516205	SNORA70
chr1	166522654	166522697	-12739	ENST00000434461	FMO8P
chr3	53231224	53231300	-12707	ENST00000516695	AC097015.1
chr2	95705047	95705220	-12679	ENST00000448734	AC103563.8
chr3	30553545	30553593	-12668	ENST00000450746	AC116035.1
chr13	79727559	79727612	-12668	ENST00000416374	BCAS2P3
chr7	30938804	30938848	-12642	ENST00000265298	AQP1
chr16	87751881	87751923	-12612	ENST00000446344	AC010536.1
chr20	58139820	58140099	-12604	ENST00000359926	PHACTR3
chr2	236009810	236009849	-12599	ENST00000444926	AC114814.4
chr12	131213334	131213395	-12538	ENST00000544034	RP11-662M24.2
chr19	28271842	28271885	-12538	ENST00000444167	AC006504.1
chr8	11278872	11278935	-12525	ENST00000533578	C8orf12
chrY	58988933	58989001	-12424	ENST00000431853	CTBP2P1
chr1	144203046	144203093	-12317	ENST00000421555	RP3-377D14.1
chr19	1144528	1144616	-12299	ENST00000438103	SBNO2
chr15	69579014	69579060	-12249	ENST00000395407	PAQR5
chr1	214126959	214127029	-12243	ENST00000451396	RP11-478J18.2
chrX	120351055	120351092	-12205	ENST00000425843	HSPA8P1
chr22	17885533	17885567	-12194	ENST00000455617	AC004019.10
chr1	174141306	174141352	-12187	ENST00000419983	RP11-160H22.5
chr15	25126665	25126775	-12174	ENST00000459185	snoU13
chr10	12098785	12098823	-12167	ENST00000263035	DHTKD1
chr6	27203287	27203359	-12157	ENST00000421826	PRSS16
chrX	70899556	70899704	-12152	ENST00000452056	RP11-402P6.2
chr14	99810468	99810520	-12142	ENST00000555595	CTD-2200A16.1
chr3	31258061	31258133	-12110	ENST00000411051	5S_rRNA
chr10	47071400	47071455	-12106	ENST00000374312	PPYR1
chr9	28611345	28611384	-12074	ENST00000434203	RP11-32I2.1
chr8	80796039	80796084	-12067	ENST00000517365	RP11-26J3.1
chr4	125370293	125370369	-12056	ENST00000506481	RP11-93I21.2
chr14	57372459	57372508	-12055	ENST00000557467	RP11-1085N6.5
chr22	28989447	28989510	-12049	ENST00000489735	AL121825.1
chr11	58992461	58992507	-12032	ENST00000545098	MPEG1
chr4	139754544	139754691	-11998	ENST00000505607	RP11-371F15.3
chr17	39808400	39808448	-11973	ENST00000398469	KRT42P
chr16	3234158	3234205	-11971	ENST00000484917	TRNAK37P
chr1	159063520	159063552	-11951	ENST00000446414	RP11-520H16.4
chr1	176748619	176748703	-11920	ENST00000479836	PAPPA2
chr7	157808143	157808190	-11898	ENST00000436489	AC011899.10
chr4	139754473	139754515	-11875	ENST00000505607	RP11-371F15.3
chr11	3090620	3090696	-11815	ENST00000397111	CARS
chr1	40379699	40379770	-11806	ENST00000450953	MYCL1
chr19	2027477	2027520	-11796	ENST00000255608	BTBD2
chr11	22754315	22754367	-11785	ENST00000354337	AC103801.1
chr5	83599609	83599682	-11777	ENST00000469051	AC026440.1
chr13	99186010	99186048	-11777	ENST00000376547	STK24
chr8	124073117	124073202	-11760	ENST00000287380	WDR67
chr8	88600466	88600523	-11758	ENST00000520205	AF121898.2
chr1	237419134	237419178	-11744	ENST00000360064	RYR2
chr18	64601612	64601649	-11722	ENST00000459571	U6
chr5	95571780	95571816	-11682	ENST00000513926	RP11-254I22.2
chr3	114986278	114986318	-11674	ENST00000492033	RP11-190P13.1
chr20	49759828	49759877	-11648	ENST00000421328	RPSAP1
chr17	39754749	39754792	-11597	ENST00000167586	KRT14
chr14	73834055	73834091	-11596	ENST00000554521	NUMB
chr14	100474098	100474157	-11591	ENST00000544450	EVL
chr20	42562770	42562820	-11550	ENST00000358131	TOX2
chr12	10225231	10225278	-11530	ENST00000411110	7SK
chr6	157394346	157394420	-11517	ENST00000493658	ARID1B
chr21	28852984	28853023	-11433	ENST00000406229	NCSTNP1
chr1	242552072	242552151	-11377	ENST00000395679	RP11-513D4.1
chr12	5591887	5591965	-11372	ENST00000331010	NTF3
chr10	69609077	69609379	-11304	ENST00000480180	DNAJC12
chr10	50407898	50407938	-11288	ENST00000470884	C10orf128
chr19	55751890	55751942	-11284	ENST00000327042	TMEM86B
chr12	68658632	68658673	-11265	ENST00000538666	IL22
chrX	10195961	10195994	-11238	ENST00000410201	AC003666.1
chr7	75635134	75635271	-11225	ENST00000338761	TMEM120A
chr9	4397706	4397801	-11197	ENST00000364071	U6
chr10	44421108	44421166	-11183	ENST00000431987	RP11-168P8.4
chr18	60998496	60998578	-11176	ENST00000398117	BCL2
chr8	106529917	106529957	-11175	ENST00000517361	ZFPM2
chr22	21510866	21510901	-11163	ENST00000451257	KB-1183D5.11
chrX	133962034	133962078	-11147	ENST00000460216	FAM122C
chr8	73330675	73330766	-11134	ENST00000530034	RP11-351E7.2
chr18	646500	646547	-11080	ENST00000323274	TYMS
chr5	140295200	140295249	-11077	ENST00000409700	PCDHAC1
chr3	97455284	97455356	-11044	ENST00000506349	EPHA6
chr13	100814311	100814379	-10999	ENST00000432924	RPL15P18
chr1	227823229	227823271	-10995	ENST00000497098	ZNF678
chr13	42453468	42453552	-10971	ENST00000379302	KIAA0564
chrX	39304997	39305066	-10953	ENST00000438867	RP11-157D23.2
chr2	69550792	69550828	-10922	ENST00000516441	Y_RNA
chr13	40370531	40370566	-10901	ENST00000363656	RNY4P14
chrX	24820028	24820083	-10891	ENST00000494204	POLA1
chr1	80990561	80990598	-10860	ENST00000418041	RP5-887A10.1
chr12	75863601	75863636	-10841	ENST00000266659	GLIPR1
chr12	56064353	56064389	-10792	ENST00000556606	RP11-644F5.16
chr8	139519813	139519900	-10791	ENST00000276737	FAM135B
chr10	16451486	16451558	-10764	ENST00000459384	snoU13
chr1	3595975	3596206	-10754	ENST00000443034	RP5-1092A11.5
chr12	1714044	1714080	-10731	ENST00000339235	FBXL14
chr22	44750694	44750727	-10720	ENST00000406912	RP1-32I10.10
chr11	22203989	22204037	-10709	ENST00000324559	ANO5
chr12	25217943	25218020	-10692	ENST00000557472	LRMP
chr1	184636365	184636422	-10674	ENST00000516981	SNORD112
chr8	72576851	72576887	-10666	ENST00000519840	RP11-1144P22.1
chr8	90437937	90437977	-10657	ENST00000509735	KRT8P4
chr5	38832141	38832321	-10650	ENST00000381778	AC091435.1
chr13	39520911	39520989	-10614	ENST00000445530	ANKRD26P2
chr3	164459395	164459462	-10604	ENST00000463978	RP11-71H9.1
chr7	131548115	131548156	-10602	ENST00000517002	AC008085.1
chr7	31871106	31871151	-10595	ENST00000479980	PDE1C
chr7	76290602	76290645	-10409	ENST00000423648	AC004980.10
chr2	83073520	83073552	-10391	ENST00000342938	AC098817.5
chr11	35333409	35333493	-10376	ENST00000531628	SLC1A2
chr6	36118679	36118770	-10359	ENST00000408816	Z95152.1
chr13	112995772	112996013	-10353	ENST00000413637	RP11-315H15.1
chr9	108138599	108138662	-10338	ENST00000436716	RP11-287A8.6
chr17	21397526	21397612	-10315	ENST00000482905	RP11-822E23.1
chr5	176279315	176279357	-10289	ENST00000513890	UNC5A
chr8	126772730	126772808	-10284	ENST00000518339	RP11-697B24.1
chr9	7117636	7117680	-10249	ENST00000466673	KDM4C
chr7	70149578	70149676	-10232	ENST00000489774	AUTS2
chr14	96900743	96900796	-10223	ENST00000554856	RP11-103F13.3
chr19	33854371	33854441	-10203	ENST00000284000	CEBPG
chr4	62442867	62442920	-10192	ENST00000509089	LPHN3
chr8	52931061	52931121	-10176	ENST00000523810	RP11-546K22.2
chr4	148719884	148719932	-10169	ENST00000460609	AC093835.1
chr14	102647381	102647470	-10152	ENST00000555973	WDR20
chrX	153823891	153824118	-10106	ENST00000441884	AF277315.19
chr19	39411179	39411326	-10095	ENST00000308018	MRPS12
chr20	58241575	58241674	-10091	ENST00000355648	PHACTR3
chr18	3752579	3752628	-10088	ENST00000485480	DLGAP1
chr9	113110182	113110225	-10076	ENST00000374507	TXNDC8
chr16	50657628	50657709	-10073	ENST00000379963	AC007608.1
chr12	2681937	2682020	-10071	ENST00000465278	CACNA1C
chr19	10315674	10315977	-10070	ENST00000340748	DNMT1
chr5	168071431	168071486	-10059	ENST00000520041	CTC-558O2.2
chr10	54160822	54160910	-10029	ENST00000456373	PRKRIRP3
chr9	4169459	4169538	-10020	ENST00000498258	GLIS3
chr19	4733840	4733879	-9984	ENST00000381797	DPP9
chr4	132651597	132651756	-9978	ENST00000490174	AC107393.1
chr8	8253912	8254034	-9965	ENST00000520004	AC068353.1
chr14	37268098	37268142	-9956	ENST00000557642	RP11-81F13.2
chr6	136308963	136309030	-9955	ENST00000410189	AL512290.1
chr8	27031878	27031965	-9916	ENST00000521408	RP11-521M14.1
chr8	10174026	10174117	-9906	ENST00000517594	MSRA
chr12	72415137	72415170	-9898	ENST00000550403	TPH2
chr8	124759506	124759550	-9881	ENST00000419625	ANXA13
chr12	124059178	124059255	-9861	ENST00000262225	TMED2
chr11	359749	360139	-9852	ENST00000530717	B4GALNT4
chr12	96302296	96302362	-9808	ENST00000548771	CCDC38
chr14	71259922	71260002	-9800	ENST00000554146	MAP3K9
chr5	77743768	77743868	-9798	ENST00000506858	SCAMP1
chr5	139164756	139164805	-9789	ENST00000506892	CTB-35F21.3
chr2	38315886	38316059	-9749	ENST00000427168	CYP1B1-AS1
chr2	76344170	76344212	-9741	ENST00000417269	SUCLA2P2
chr1	3722789	3722828	-9740	ENST00000378251	LRRC47
chr21	10852827	10852974	-9721	ENST00000302092	IGHV1OR21-1
chr15	21318139	21318234	-9719	ENST00000473634	AC126335.1
chr10	72255769	72255806	-9706	ENST00000427625	RP11-104F15.7
chr9	138618503	138618844	-9691	ENST00000491806	KCNT1
chr10	105570643	105570768	-9650	ENST00000420222	SH3PXD2A
chr20	49338424	49338467	-9635	ENST00000371610	PARD6B
chrX	16306873	16306937	-9608	ENST00000516839	AC078993.1
chr19	8018274	8018345	-9601	ENST00000270538	TIMM44
chr6	6683352	6683438	-9582	ENST00000432823	RP1-80N2.2
chr10	12094714	12094783	-9579	ENST00000460569	UPF2
chr2	81655954	81656029	-9565	ENST00000436549	AC012075.1
chr14	69789656	69789693	-9564	ENST00000556677	GALNTL1
chr8	19786801	19786860	-9550	ENST00000524029	LPL
chr19	7842793	7842855	-9546	ENST00000512667	CLEC4GP1
chr1	23065793	23065854	-9486	ENST00000401338	AL611946.1
chr21	34040319	34040373	-9475	ENST00000464778	SYNJ1
chr6	99741541	99741582	-9473	ENST00000461803	C6orf168
chr1	120320950	120321025	-9459	ENST00000544913	HMGCS2
chr1	116409878	116409914	-9456	ENST00000452680	RP11-485H8.2
chr9	135916818	135916871	-9438	ENST00000434175	GTF3C5
chr3	143915273	143915310	-9429	ENST00000410846	5S_rRNA
chr11	360347	360389	-9428	ENST00000530717	B4GALNT4
chr5	10317474	10317635	-9416	ENST00000296658	CMBL
chr11	9732213	9732248	-9382	ENST00000534662	SWAP70
chr20	57405330	57405454	-9381	ENST00000313949	GNAS
chr12	92285833	92285881	-9377	ENST00000551075	RP11-587P21.3
chr4	69952768	69952870	-9374	ENST00000305231	UGT2B7
chr18	11918128	11918169	-9369	ENST00000309976	MPPE1
chr3	47835020	47835054	-9362	ENST00000472718	DHX30
chr19	58685053	58685089	-9325	ENST00000326804	ZNF274
chr3	160464058	160464092	-9315	ENST00000497343	PPM1L
chr9	100308403	100308438	-9296	ENST00000375175	TMOD1
chr9	138619037	138619124	-9284	ENST00000491806	KCNT1
chr8	141282006	141282144	-9245	ENST00000520532	TRAPPC9
chr3	136158231	136158301	-9241	ENST00000363701	U6
chr19	7450704	7450940	-9177	ENST00000319670	ARHGEF18
chr7	87945276	87945332	-9098	ENST00000380079	STEAP4
chr1	198999179	198999236	-9041	ENST00000427439	RP11-16L9.3
chr1	234719987	234720027	-9014	ENST00000390842	U8
chr14	65710785	65710841	-8994	ENST00000555838	CTD-2509G16.3
chr4	29207017	29207052	-8985	ENST00000512268	RP11-472K22.2
chr8	95238479	95238534	-8975	ENST00000450165	CDH17
chr20	33749738	33749803	-8956	ENST00000374477	PROCR
chr9	131736821	131736871	-8947	ENST00000465344	NUP188
chr12	32269356	32269440	-8936	ENST00000551974	RP11-843B15.2
chr4	39391821	39391859	-8929	ENST00000410660	U6
chr12	113279685	113279737	-8885	ENST00000547222	RPH3A
chr3	151025294	151025358	-8882	ENST00000468305	MED12L
chr6	114251867	114251976	-8870	ENST00000451843	RP11-544L8__B.2
chr1	95738415	95738490	-8842	ENST00000444665	RP11-57H12.5
chr6	168093266	168093341	-8836	ENST00000400831	RP11-351J23.1
chr11	35736951	35736989	-8834	ENST00000532066	TRIM44
chr4	61538534	61538603	-8812	ENST00000401208	AC095061.1
chr5	147220142	147220179	-8811	ENST00000296695	SPINK1
chr16	68520241	68520304	-8798	ENST00000482557	RP11-71L14.1
chr14	55628114	55628187	-8788	ENST00000554007	DLGAP5
chr2	173767861	173767931	-8785	ENST00000456501	ALDH7A1P2
chr22	16859650	16859695	-8747	ENST00000399687	ABCD1P4
chr17	72597142	72597176	-8737	ENST00000375352	CD300LD
chr6	6015886	6015928	-8707	ENST00000244766	NRN1
chr10	126725251	126725314	-8685	ENST00000493552	CTBP2
chr2	106424336	106424382	-8656	ENST00000522586	NCK2
chr8	55234585	55234635	-8637	ENST00000362342	RNU105C
chr2	122236318	122236642	-8627	ENST00000541859	CLASP1
chr14	64056947	64057009	-8614	ENST00000553983	CTD-2302E22.2
chr5	49597	49922	-8553	ENST00000506872	RP11-811I15.1
chr17	48726949	48726986	-8536	ENST00000515585	ABCC3
chr3	180621551	180621591	-8519	ENST00000357559	FXR1
chr2	139629934	139630032	-8518	ENST00000410894	7SK
chr7	49261224	49261313	-8464	ENST00000440455	AC010971.1
chr7	137881255	137881341	-8423	ENST00000364595	SNORA51
chr6	132848784	132848851	-8383	ENST00000426566	RPL21P66
chr21	43846052	43846118	-8383	ENST00000516810	U6
chr5	147609405	147609455	-8225	ENST00000508308	HMGN1P16
chr9	132654605	132654704	-8205	ENST00000417984	RP11-409K20.7
chr9	111937752	111937794	-8202	ENST00000374581	C9orf4
chr12	23166499	23166559	-8192	ENST00000540994	RP11-114G22.1
chr1	205527648	205527720	-8160	ENST00000517288	U2
chr13	86626781	86626816	-8149	ENST00000445967	RP11-30L8.1
chr7	75564929	75564984	-8143	ENST00000364773	SNORA14A
chr1	147005028	147005071	-8132	ENST00000234739	BCL9
chr12	124923257	124923374	-8128	ENST00000494460	NCOR2
chr3	127200233	127200309	-8125	ENST00000479610	RP11-59J16.2
chr16	7473078	7473133	-8112	ENST00000516596	snoMe28S-Am2634
chr1	2929923	2930038	-8065	ENST00000378404	ACTRT2
chrY	58993306	58993366	-8055	ENST00000431853	CTBP2P1
chr13	46976500	46976588	-8045	ENST00000516576	U6
chr16	3238084	3238174	-8024	ENST00000484917	TRNAK37P
chr20	55285830	55286018	-8018	ENST00000408489	AL133232.1
chr15	84974390	84974439	-8015	ENST00000456932	CSPG4P5
chr7	72468048	72468086	-7997	ENST00000506558	RP11-313P13.3
chr10	50611942	50611978	-7974	ENST00000374139	DRGX
chr2	47550128	47550347	-7961	ENST00000418539	BCYRN1
chr1	204191147	204191199	-7953	ENST00000308302	GOLT1A
chr8	7661298	7661362	-7938	ENST00000533882	AC084121.17
chrX	81808680	81808744	-7938	ENST00000365313	SNORA4
chr7	66197677	66197737	-7936	ENST00000380827	KCTD7
chrX	39166931	39167018	-7934	ENST00000438026	RP11-265P11.1
chr7	1264595	1264632	-7929	ENST00000316333	UNCX
chr10	116343153	116343223	-7892	ENST00000481974	ABLIM1
chrX	28980986	28981032	-7845	ENST00000496936	AC121344.1
chr15	89097692	89097800	-7834	ENST00000268148	DET1
chr13	25550417	25550488	-7827	ENST00000429698	TPTE2P1
chr20	55286059	55286181	-7822	ENST00000408489	AL133232.1
chr7	156923743	156923859	-7806	ENST00000348165	UBE3C
chr6	26796001	26796038	-7794	ENST00000489489	AL591044.1
chr3	184498699	184498774	-7793	ENST00000457449	RP11-329B9.1
chrX	19512413	19512452	-7790	ENST00000469203	MAP3K15
chrX	33237422	33237478	-7777	ENST00000542849	DMD
chr3	195526087	195526167	-7755	ENST00000392409	MUC4
chr14	69913661	69913703	-7736	ENST00000554023	SLC39A9
chr4	115017315	115017402	-7735	ENST00000508637	RP11-362M19.1
chr4	48799481	48799519	-7729	ENST00000504654	OCIAD1
chrX	47240323	47240358	-7707	ENST00000408532	SNORA11C
chr20	14195994	14196031	-7685	ENST00000493457	AL136992.1
chr12	7449179	7449223	-7679	ENST00000399422	ACSM4
chr12	90305784	90305831	-7661	ENST00000549551	RP11-654D12.2
chr1	219592894	219592960	-7644	ENST00000441790	RP11-392O17.1
chr18	28750442	28750480	-7642	ENST00000257198	DSC1
chr3	128672433	128672470	-7633	ENST00000344062	RP11-723O4.6
chr22	37468458	37468534	-7612	ENST00000414203	RP5-1170K4.7
chr13	111343040	111343128	-7598	ENST00000481787	CARS2
chr9	16582887	16582932	-7555	ENST00000544198	BNC2
chr14	37911289	37911331	-7532	ENST00000384319	U6
chr15	64991298	64991362	-7523	ENST00000403937	OAZ2
chr7	32941224	32941262	-7500	ENST00000453627	KBTBD2
chr16	81239855	81239926	-7499	ENST00000526632	PKD1L2
chr12	67205372	67205424	-7432	ENST00000538373	GRIP1
chr2	117491751	117491795	-7426	ENST00000355719	AC062016.1
chr3	186581299	186581358	-7416	ENST00000422718	ADIPOQ-AS1
chr15	71102408	71102446	-7400	ENST00000496414	RP11-138H8.1
chr7	82799595	82799658	-7380	ENST00000423517	PCLO
chr13	37641156	37641208	-7332	ENST00000360252	FAM48A
chr3	13047149	13047181	-7316	ENST00000499738	AC069271.1
chr12	113917162	113917198	-7303	ENST00000261731	LHX5
chr1	3455267	3455317	-7280	ENST00000294599	MEGF6
chr20	23368875	23368953	-7265	ENST00000364858	5S_rRNA
chr3	96392342	96392426	-7261	ENST00000390742	AC117444.1
chr3	186581133	186581201	-7255	ENST00000422718	ADIPOQ-AS1
chr5	66996261	66996295	-7250	ENST00000514578	RP11-83M16.4
chr3	123788155	123788200	-7246	ENST00000459309	AC117401.1
chr11	9343501	9343587	-7217	ENST00000528080	TMEM41B
chr19	1181411	1181536	-7191	ENST00000361757	SBNO2
chr20	13195216	13195260	-7180	ENST00000262487	ISM1
chr3	171327242	171327349	-7167	ENST00000463281	PLD1
chr2	42537433	42537469	-7163	ENST00000472632	EML4
chr3	25721206	25721257	-7155	ENST00000425396	AC093416.3
chr2	178070095	178070215	-7136	ENST00000392524	HNRNPA3
chrX	9424180	9424235	-7127	ENST00000407597	TBL1X
chr16	33954339	33954718	-7123	ENST00000385251	AC136932.1
chr10	116071985	116072033	-7117	ENST00000486300	AFAP1L2
chr8	38867423	38867459	-7114	ENST00000481058	ADAM9
chr1	4604621	4604749	-7110	ENST00000438791	RP1-37J18.1
chr3	36907430	36907539	-7110	ENST00000428977	TRANK1
chr12	1305972	1306121	-7085	ENST00000544277	ERC1
chr4	164541719	164541819	-7083	ENST00000339875	2014-03-01
chrX	151293473	151293552	-7068	ENST00000427663	MAGEA5
chr1	176592955	176592993	-7049	ENST00000422603	PTP4A1P7
chr6	52346296	52346346	-7034	ENST00000481466	EFHC1
chrX	44501356	44501390	-7002	ENST00000415648	RP11-377B2.2
chr12	106708312	106708398	-6997	ENST00000552690	TCP11L2
chr16	73099475	73099520	-6963	ENST00000397992	ZFHX3
chr7	28272534	28272578	-6947	ENST00000444500	AC005017.1
chr3	153067929	153067992	-6935	ENST00000498457	RP11-292E2.1
chr10	2234614	2234677	-6935	ENST00000390854	U6
chr3	96391962	96392079	-6897	ENST00000390742	AC117444.1
chr17	38866857	38866940	-6896	ENST00000264651	KRT24
chr5	150719734	150719801	-6882	ENST00000523044	SLC36A2
chr19	41075858	41075925	-6865	ENST00000291842	SHKBP1
chr6	64113847	64113886	-6855	ENST00000403446	RP3-407E4.3
chr1	118191082	118191128	-6844	ENST00000430995	AL365331.2
chr3	52893523	52893571	-6832	ENST00000485356	TMEM110
chr3	197900686	197900893	-6830	ENST00000437428	AC073135.6
chr2	233236407	233236449	-6816	ENST00000392027	ALPP
chr2	240119549	240119588	-6816	ENST00000454542	HDAC4
chr13	19655803	19655838	-6806	ENST00000516478	5S_rRNA
chr7	86839065	86839253	-6800	ENST00000465976	C7orf23
chr12	94527015	94527116	-6787	ENST00000548294	RP11-74K11.1
chr12	20087682	20087723	-6752	ENST00000414406	RP11-405A12.1
chr2	231362192	231362279	-6696	ENST00000459786	SP100
chr1	56604705	56604741	-6670	ENST00000435828	RP1-158P9.1
chr7	68520753	68520828	-6580	ENST00000516439	AC093693.1
chr4	141924724	141924774	-6559	ENST00000506101	RNF150
chr10	7520763	7520814	-6558	ENST00000535221	AL139125.1
chr10	15100914	15101060	-6550	ENST00000485251	OLAH
chr21	32097577	32097638	-6512	ENST00000444335	KRTAP21-3
chr4	186463231	186463273	-6486	ENST00000284771	PDLIM3
chr2	171465175	171465226	-6462	ENST00000420678	HMGB1P4
chr8	50815861	50815914	-6461	ENST00000518864	SNTG1
chr6	98634009	98634052	-6443	ENST00000403144	RP11-111D3.1
chr1	17543520	17543566	-6439	ENST00000483501	PADI1
chr2	87333089	87333191	-6433	ENST00000497126	AC092651.1
chr2	190933843	190933897	-6415	ENST00000260950	MSTN
chr12	85276718	85276752	-6414	ENST00000318721	SLC6A15
chr11	23864899	23864948	-6400	ENST00000516710	U6
chr3	172555387	172555440	-6394	ENST00000428618	RP11-816B4.1
chr2	229052727	229052779	-6392	ENST00000392056	SPHKAP
chr19	5817405	5817448	-6391	ENST00000303212	NRTN
chr1	39893729	39893805	-6390	ENST00000473843	MACF1
chr12	128876579	128876645	-6365	ENST00000459586	snoU13
chr11	47995710	47995789	-6360	ENST00000278456	PTPRJ
chrX	129097787	129097929	-6354	ENST00000432062	RP4-537K23.4
chr18	8726460	8726496	-6348	ENST00000516510	Y_RNA
chr11	122029292	122029357	-6308	ENST00000385259	MIR100
chrX	135344908	135344986	-6306	ENST00000370663	MAP7D3
chr7	98624228	98624267	-6302	ENST00000468960	AC004893.11
chr2	20241275	20241312	-6289	ENST00000483117	LAPTM4A
chr4	8423847	8423888	-6285	ENST00000510365	ACOX3
chr3	123043238	123043318	-6279	ENST00000468683	ADCY5
chr12	114233819	114233910	-6252	ENST00000549314	RP11-438N16.2
chr14	69269365	69269452	-6218	ENST00000408913	ZFP36L1
chr19	42686346	42686431	-6211	ENST00000524801	POU2F2
chr1	221313735	221313796	-6202	ENST00000448432	RP11-453O22.1
chr2	232444384	232444430	-6168	ENST00000412728	AC104634.2
chr7	78406743	78406820	-6143	ENST00000536571	MAGI2
chr19	50672627	50672718	-6134	ENST00000377000	IZUMO2
chr19	56504926	56505003	-6127	ENST00000390649	NLRP5
chr7	51778245	51778327	-6097	ENST00000473305	AC006478.1
chr4	134039991	134040032	-6095	ENST00000505381	RP11-9G1.2
chrX	32217907	32217943	-6094	ENST00000458237	NPM1P8
chr1	92094453	92094501	-6091	ENST00000370405	HSP90B3P
chr6	136983640	136983731	-6086	ENST00000355845	MAP3K5
chr7	131836283	131836412	-6081	ENST00000496550	PLXNA4
chr15	76024219	76024264	-6069	ENST00000543887	AC019294.5
chr5	122125145	122125193	-6062	ENST00000510372	SNX2
chr4	8265359	8265512	-6056	ENST00000307358	HTRA3
chr1	234503117	234503192	-6047	ENST00000366615	C1orf31
chr8	121767381	121767514	-6045	ENST00000509350	RP11-713M15.1
chr3	96062334	96062375	-6043	ENST00000485383	HNRNPKP4
chrX	153157643	153157698	-6043	ENST00000420165	L1CAM
chr6	166644401	166644482	-6015	ENST00000444219	RP4-655C5.4
chr9	132365131	132365171	-6012	ENST00000372486	METTL11A
chr13	27816926	27816966	-5998	ENST00000444744	RP11-428O18.4
chr16	85055340	85055428	-5991	ENST00000538274	KIAA0513
chr20	48858153	48858233	-5987	ENST00000513193	AL354889.1
chr1	228141546	228141688	-5986	ENST00000497852	WNT9A
chr2	229458546	229458584	-5976	ENST00000515992	SNORD112
chr8	82401421	82401468	-5946	ENST00000256104	FABP4
chr4	188236759	188236800	-5943	ENST00000511385	RP11-138B4.1
chr7	64037156	64037223	-5921	ENST00000414815	RP11-561N12.1
chr22	33216225	33216290	-5885	ENST00000356969	Z73979.1
chr4	164915894	164915943	-5845	ENST00000510696	2014-03-01
chr14	35445280	35445355	-5845	ENST00000556994	SRP54
chr2	171506258	171506331	-5840	ENST00000423519	AC007277.3
chr1	173578006	173578112	-5826	ENST00000367714	SLC9A11
chrX	128983646	128983750	-5813	ENST00000406492	ZDHHC9
chr10	38888690	38888791	-5808	ENST00000429313	ABCD1P2
chr2	105379915	105379995	-5778	ENST00000425879	AC068057.2
chr3	12323056	12323126	-5776	ENST00000397010	PPARG
chr13	111573173	111573211	-5776	ENST00000375758	ANKRD10
chr7	36383111	36383202	-5769	ENST00000364562	Y_RNA
chr10	72031885	72031949	-5769	ENST00000449957	NPFFR1
chr5	74900942	74900991	-5761	ENST00000511329	CTC-366B18.2
chr20	49313800	49313835	-5752	ENST00000327979	FAM65C
chr22	38674769	38674813	-5751	ENST00000361906	TMEM184B
chr10	94751470	94751527	-5732	ENST00000458552	EXOC6
chr4	126651037	126651116	-5705	ENST00000510579	RP11-399F2.1
chr7	75458316	75458388	-5678	ENST00000416943	CCL24
chr12	73606272	73606314	-5678	ENST00000548029	RP11-314D7.3
chr2	112002278	112002315	-5672	ENST00000371162	AC108463.1
chr10	104919009	104919049	-5645	ENST00000423468	NT5C2
chr2	159399283	159399322	-5634	ENST00000393397	AC005042.2
chr1	178989289	178989335	-5627	ENST00000440702	FAM20B
chr19	52232827	52232872	-5612	ENST00000376738	HAS1
chr11	122455563	122455647	-5590	ENST00000411333	U6
chr5	169181109	169181155	-5589	ENST00000519628	DOCK2
chr13	40750348	40750395	-5574	ENST00000455241	NCRNA00332
chr9	112302083	112302126	-5573	ENST00000442962	YBX1P6
chr19	46220952	46221008	-5556	ENST00000539236	FBXO46
chr16	12041409	12041465	-5535	ENST00000547494	RP11-166B2.1
chr11	104040577	104040640	-5501	ENST00000302251	PDGFD
chr1	171627317	171627380	-5491	ENST00000357746	MYOC
chr7	10510700	10510741	-5487	ENST00000453188	AC009945.4
chr9	133268515	133268571	-5486	ENST00000480829	HMCN2
chr5	55577893	55577989	-5484	ENST00000515236	PSMC1P4
chr6	149630997	149631040	-5454	ENST00000401911	RP1-111D6.1
chr4	9751043	9751096	-5452	ENST00000514144	RP11-751L19.2
chr20	44275434	44275489	-5452	ENST00000395947	RPS2P7
chr17	71645624	71645703	-5436	ENST00000316893	SDK2
chr2	25397189	25397224	-5434	ENST00000405623	POMC
chr17	13849305	13849361	-5422	ENST00000457609	AC005304.1
chr19	15924227	15924490	-5422	ENST00000334920	OR10H1
chr14	21910750	21910924	-5380	ENST00000553651	CHD8
chr20	29528343	29528388	-5378	ENST00000454331	RP4-610C12.3
chr13	28707249	28707289	-5374	ENST00000503791	PAN3
chr19	48211211	48211247	-5372	ENST00000263277	EHD2
chr9	130960248	130960332	-5368	ENST00000475805	DNM1
chrX	34400487	34400539	-5326	ENST00000454146	RP11-281B1.2
chr2	173680972	173681027	-5303	ENST00000397087	RAPGEF4
chr20	20343436	20343501	-5296	ENST00000310227	INSM1
[truncated: 3,618 more rows]

## Sheet: Coding genes p53null 
chromosome	start	end	peak_id	tags	normalized tags	associated genes & TSS
chr1	1310635	1310998	MACS_peak_9	56	30.9221	AURKAIP1 (-255)
chr1	1384516	1384652	MACS_peak_10	18	9.93926	ATAD3C (-485)
chr1	1447092	1447226	MACS_peak_12	14	7.73054	ATAD3A (-364)
chr1	1530294	1531584	MACS_peak_13	253	139.702	SSU72 (-20677), MIB2 (-19856)
chr1	1531707	1531977	MACS_peak_14	40	22.0872	SSU72 (-21580), MIB2 (-18953)
chr1	2715268	2715343	MACS_peak_17	8	4.41745	ACTRT2 (-222740), TTC34 (-9076)
chr1	2929948	2930040	MACS_peak_18	13	7.17835	TTC34 (-223764), ACTRT2 (-8052)
chr1	2932912	2932978	MACS_peak_19	11	6.07399	TTC34 (-226715), ACTRT2 (-5101)
chr1	3268089	3268329	MACS_peak_23	38	20.9829	ARHGEF16 (-102938), PRDM16 (+282467)
chr1	3304818	3304883	MACS_peak_24	15	8.28272	ARHGEF16 (-66296), PRDM16 (+319109)
chr1	3595970	3596233	MACS_peak_26	38	20.9829	LOC388588 (-93250), TP73 (+26973)
chr1	3596444	3596640	MACS_peak_27	22	12.148	LOC388588 (-92810), TP73 (+27413)
chr1	3645557	3645645	MACS_peak_29	14	7.73054	LOC388588 (-43751), TP73 (+76472)
chr1	4204627	4204747	MACS_peak_32	18	9.93926	AJAP1 (-510418), DFFB (+430842)
chr1	4604992	4605045	MACS_peak_34	20	11.0436	AJAP1 (-110086), DFFB (+831174)
chr1	5143731	5143815	MACS_peak_36	14	7.73054	AJAP1 (+428668), NPHP4 (+908760)
chr1	5191733	5191823	MACS_peak_37	14	7.73054	AJAP1 (+476673), NPHP4 (+860755)
chr1	5664435	5664562	MACS_peak_39	35	19.3263	NPHP4 (+388034), AJAP1 (+949394)
chr1	5807689	5807783	MACS_peak_40	9	4.96963	NPHP4 (+244797)
chr1	6168093	6168174	MACS_peak_42	22	12.148	KCNAB2 (+62153), CHD5 (+72060)
chr1	6327487	6327563	MACS_peak_44	10	5.52181	GPR153 (-6490), ACOT7 (+118358)
chr1	6614470	6614753	MACS_peak_45	58	32.0265	TAS1R1 (-726), NOL9 (+46)
chr1	6769017	6769064	MACS_peak_47	14	7.73054	CAMTA1 (-76343), DNAJC11 (-7075)
chr1	7395190	7395231	MACS_peak_48	9	4.96963	VAMP3 (-436118), CAMTA1 (+549827)
chr1	7458181	7458254	MACS_peak_49	15	8.28272	VAMP3 (-373111), CAMTA1 (+612834)
chr1	7629805	7629875	MACS_peak_50	9	4.96963	VAMP3 (-201489), CAMTA1 (+784456)
chr1	8103135	8103228	MACS_peak_52	20	11.0436	SLC45A1 (-281208), ERRFI1 (-16789)
chr1	8225784	8225886	MACS_peak_53	11	6.07399	SLC45A1 (-158555), ERRFI1 (-139442)
chr1	8251494	8251718	MACS_peak_54	25	13.8045	ERRFI1 (-165213), SLC45A1 (-132784)
chr1	8251724	8251906	MACS_peak_55	18	9.93926	ERRFI1 (-165422), SLC45A1 (-132575)
chr1	9369320	9369422	MACS_peak_58	27	14.9089	SLC25A33 (-230157), SPSB1 (+16430)
chr1	9599054	9599464	MACS_peak_60	45	24.8482	SLC25A33 (-269)
chr1	9770680	9770759	MACS_peak_61	19	10.4914	PIK3CD (+58930), CLSTN1 (+113830)
chr1	9870082	9870161	MACS_peak_62	16	8.8349	CLSTN1 (+14428), PIK3CD (+158332)
chr1	10003149	10003334	MACS_peak_64	23	12.7002	LZIC (-402), NMNAT1 (-244)
chr1	10532444	10532891	MACS_peak_66	81	44.7267	PEX14 (-2335), DFFA (-55)
chr1	11071317	11071366	MACS_peak_70	8	4.41745	TARDBP (-1337)
chr1	11072363	11072526	MACS_peak_71	20	11.0436	TARDBP (-234)
chr1	11072536	11072773	MACS_peak_72	30	16.5654	TARDBP (-24)
chr1	11159799	11160087	MACS_peak_73	22	12.148	EXOSC10 (-5)
chr1	11621890	11621937	MACS_peak_74	9	4.96963	PTCHD2 (+82619), FBXO2 (+92974)
chr1	12645277	12645434	MACS_peak_75	22	12.148	DHRS3 (+32464), VPS13D (+355243)
chr1	15358047	15358097	MACS_peak_80	9	4.96963	TMEM51 (-122157), KAZN (+432859)
chr1	16072018	16072095	MACS_peak_81	9	4.96963	FBLIM1 (-13198), TMEM82 (+3140)
chr1	18551549	18551624	MACS_peak_86	9	4.96963	KLHDC7A (-255837), IGSF21 (+117347)
chr1	18644948	18645001	MACS_peak_87	8	4.41745	KLHDC7A (-162449), IGSF21 (+210735)
chr1	19387808	19387941	MACS_peak_89	34	18.7742	ALDH4A1 (-158582), UBR4 (+148871)
chr1	19867720	19867815	MACS_peak_90	16	8.8349	MINOS1 (-55703), CAPZB (-55702)
chr1	19923162	19923702	MACS_peak_91	156	86.1403	MINOS1 (-39)
chr1	21523179	21523218	MACS_peak_95	9	4.96963	EIF4G3 (-19818), ECE1 (+93567)
chr1	21753084	21753141	MACS_peak_96	9	4.96963	ECE1 (-136347), NBPF3 (-13518)
chr1	22580657	22580750	MACS_peak_98	10	5.52181	ZBTB40 (-197640), WNT4 (-111185)
chr1	22874089	22874641	MACS_peak_100	145	80.0663	EPHA8 (-15639), ZBTB40 (+96021)
chr1	22950188	22950237	MACS_peak_102	10	5.52181	C1QA (-12905), EPHA8 (+60209)
chr1	23583210	23583295	MACS_peak_103	25	13.8045	HTR1D (-62031), HNRNPR (+87600)
chr1	24306731	24307126	MACS_peak_104	80	44.1745	SRSF10 (+24)
chr1	24661476	24661604	MACS_peak_106	9	4.96963	NIPAL3 (-80705), GRHL3 (+15728)
chr1	26146483	26146817	MACS_peak_108	35	19.3263	FAM54B (+253)
chr1	26324679	26324900	MACS_peak_109	24	13.2523	PAFAH2 (-142)
chr1	27019497	27019694	MACS_peak_112	16	8.8349	ARID1A (-2926)
chr1	27226731	27227220	MACS_peak_113	121	66.8139	GPATCH3 (-14)
chr1	27286848	27287014	MACS_peak_114	17	9.38708	TRNP1 (-33264), NUDC (+38707)
chr1	28051894	28052435	MACS_peak_117	165	91.1099	IFI6 (-53441), STX12 (-47529)
chr1	28832081	28832621	MACS_peak_119	146	80.6184	RCC1 (-12394), PHACTR4 (+136258)
chr1	29691911	29691986	MACS_peak_120	24	13.2523	PTPRU (+128921)
chr1	30874781	30874875	MACS_peak_124	45	24.8482	MATN1 (+321604)
chr1	31264219	31264269	MACS_peak_125	13	7.17835	LAPTM5 (-33561), SDC3 (+117236)
chr1	31705271	31705330	MACS_peak_126	28	15.4611	PUM1 (-166737), NKAIN1 (+7433)
chr1	33116572	33116676	MACS_peak_129	9	4.96963	RBBP4 (-125)
chr1	34635167	34635236	MACS_peak_131	9	4.96963	CSMD2 (-4327)
chr1	34948597	34948671	MACS_peak_134	14	7.73054	GJB5 (-272087), C1orf94 (+306081)
chr1	36023535	36023638	MACS_peak_137	9	4.96963	KIAA0319L (-550), NCDN (+194)
chr1	36054774	36054838	MACS_peak_138	8	4.41745	TFAP2E (+15835), PSMB2 (+52639)
chr1	36106978	36107334	MACS_peak_139	63	34.7874	PSMB2 (+289)
chr1	37353388	37353431	MACS_peak_141	10	5.52181	CSF3R (-404495), GRIK3 (+146434)
chr1	37428225	37428282	MACS_peak_142	20	11.0436	CSF3R (-479339), GRIK3 (+71590)
chr1	37568493	37568561	MACS_peak_143	10	5.52181	ZC3H12A (-371592), GRIK3 (-68683)
chr1	37779492	37779658	MACS_peak_146	31	17.1176	GRIK3 (-279731), ZC3H12A (-160544)
chr1	37907948	37908088	MACS_peak_147	29	16.0133	GRIK3 (-408174), ZC3H12A (-32101)
chr1	37908192	37908349	MACS_peak_148	40	22.0872	GRIK3 (-408427), ZC3H12A (-31848)
chr1	37945332	37945619	MACS_peak_150	32	17.6698	ZC3H12A (+5357), MEAF6 (+34888)
chr1	38231343	38231401	MACS_peak_151	8	4.41745	EPHA10 (-548)
chr1	38690835	38690957	MACS_peak_152	15	8.28272	POU3F1 (-178446), RRAGC (+634444)
chr1	38733559	38733627	MACS_peak_153	15	8.28272	POU3F1 (-221143), RRAGC (+591747)
chr1	39653513	39653629	MACS_peak_157	31	17.1176	MACF1 (-143370), NDUFS5 (+161604)
chr1	41157030	41157516	MACS_peak_159	116	64.053	NFYC (+31)
chr1	42028267	42028320	MACS_peak_160	14	7.73054	EDN2 (-77950), HIVEP3 (+356202)
chr1	42290458	42290589	MACS_peak_161	16	8.8349	EDN2 (-340180), HIVEP3 (+93972)
chr1	43824384	43824757	MACS_peak_163	84	46.3832	CDC20 (-55)
chr1	44535134	44535192	MACS_peak_165	13	7.17835	SLC6A9 (-52166), KLF17 (-49359)
chr1	45987378	45987880	MACS_peak_166	193	106.571	PRDX1 (+933)
chr1	46216376	46216516	MACS_peak_167	10	5.52181	IPP (+39)
chr1	48404602	48404637	MACS_peak_170	9	4.96963	LOC388630 (+57942), FOXD2 (+502931)
chr1	49573340	49573419	MACS_peak_172	13	7.17835	BEND5 (-330833), AGBL4 (+916246)
chr1	50199946	50200000	MACS_peak_177	13	7.17835	BEND5 (-957426), AGBL4 (+289653)
chr1	50484936	50485023	MACS_peak_178	13	7.17835	AGBL4 (+4646)
chr1	53815919	53815959	MACS_peak_181	10	5.52181	DMRTB1 (-109133), LRP8 (-22118)
chr1	54518939	54519310	MACS_peak_182	45	24.8482	TCEANC2 (-149), TMEM59 (-14)
chr1	55711080	55711169	MACS_peak_186	9	4.96963	AK127270 (-335585), USP24 (-30086)
chr1	55798399	55798471	MACS_peak_189	8	4.41745	AK127270 (-248275), USP24 (-117396)
chr1	56460361	56460417	MACS_peak_192	15	8.28272	AK127270 (+413679), PPAP2B (+584868)
chr1	57567844	57567904	MACS_peak_197	10	5.52181	C8B (-136186)
chr1	58766278	58766321	MACS_peak_198	11	6.07399	DAB1 (-50089), OMA1 (+246146)
chr1	59165683	59165909	MACS_peak_200	28	15.4611	MYSM1 (-49)
chr1	60042316	60042363	MACS_peak_201	12	6.62617	HOOK1 (-238193), FGGY (+279715)
chr1	61548316	61548387	MACS_peak_204	17	9.38708	NFIA (+818)
chr1	61584321	61584381	MACS_peak_205	8	4.41745	NFIA (+36817), TM2D1 (+606744)
chr1	62278015	62278111	MACS_peak_208	16	8.8349	USP1 (-623912), INADL (+69914)
chr1	67896058	67896513	MACS_peak_220	64	35.3396	SERBP1 (-163)
chr1	68004614	68004656	MACS_peak_221	10	5.52181	GADD45A (-146225), SERBP1 (-108512)
chr1	68103166	68103213	MACS_peak_225	10	5.52181	SERBP1 (-207067), GADD45A (-47670)
chr1	68119195	68119258	MACS_peak_226	16	8.8349	SERBP1 (-223104), GADD45A (-31633)
chr1	68236674	68236724	MACS_peak_227	14	7.73054	GNG12 (+62456), GADD45A (+85839)
chr1	69171554	69171606	MACS_peak_229	8	4.41745	DEPDC1 (-208781)
chr1	70820161	70820683	MACS_peak_232	106	58.5312	HHLA3 (-71), ANKRD13C (-5)
chr1	71666620	71666670	MACS_peak_233	8	4.41745	ZRANB2 (-119673)
chr1	74230962	74231016	MACS_peak_239	8	4.41745	FPGT-TNNI3K (-432907)
chr1	74951881	74951927	MACS_peak_241	12	6.62617	TYW3 (-246932), FPGT-TNNI3K (+288008)
chr1	75813807	75813867	MACS_peak_242	13	7.17835	LHX8 (+219718), SLC44A5 (+262962)
chr1	78148066	78148699	MACS_peak_246	181	99.9448	ZZZ3 (-40)
chr1	78444627	78445241	MACS_peak_247	150	82.8272	FUBP1 (-157)
chr1	79670153	79670203	MACS_peak_249	14	7.73054	ELTD1 (-197683)
chr1	81514943	81514990	MACS_peak_250	9	4.96963	LPHN2 (-751115)
chr1	82834207	82834278	MACS_peak_254	28	15.4611	LPHN2 (+568161)
chr1	85301130	85301169	MACS_peak_258	9	4.96963	SSX2IP (-144910), LPAR3 (+57746)
chr1	85515496	85515556	MACS_peak_259	18	9.93926	MCOLN3 (-1303)
chr1	88906293	88906404	MACS_peak_261	21	11.5958	PKN2 (-243573)
chr1	89023824	89023877	MACS_peak_262	14	7.73054	PKN2 (-126071)
chr1	89068604	89068655	MACS_peak_263	21	11.5958	PKN2 (-81292)
chr1	90667513	90667597	MACS_peak_264	9	4.96963	ZNF326 (+206877), BARHL2 (+515239)
chr1	90858346	90858501	MACS_peak_265	51	28.1612	BARHL2 (+324370), ZNF326 (+397746)
chr1	92067639	92067761	MACS_peak_268	21	11.5958	HSP90B3P (-32868), CDC7 (+101296)
chr1	92921034	92921108	MACS_peak_270	20	11.0436	GLMN (-156505), GFI1 (+30557)
chr1	93972622	93972720	MACS_peak_272	12	6.62617	FNBP1L (+58983), BCAR3 (+174714)
chr1	94344543	94344938	MACS_peak_273	57	31.4743	DNTTIP2 (+21)
chr1	95482504	95482564	MACS_peak_275	8	4.41745	CNN3 (-89799), ALG14 (+55973)
chr1	95693066	95693112	MACS_peak_276	13	7.17835	RWDD3 (-6622), TMEM56 (+110195)
chr1	95972201	95972261	MACS_peak_277	17	9.38708	RWDD3 (+272520)
chr1	96250083	96250151	MACS_peak_278	14	7.73054	PTBP2 (-937058), RWDD3 (+550406)
chr1	97991311	97991358	MACS_peak_285	8	4.41745	DPYD (+395280), PTBP2 (+804160)
chr1	99838441	99838546	MACS_peak_291	14	7.73054	PALMD (-272937), LPPR4 (+108646)
chr1	100024441	100024516	MACS_peak_293	10	5.52181	PALMD (-86952), LPPR4 (+294631)
chr1	100220041	100220093	MACS_peak_294	8	4.41745	FRRS1 (+11282), PALMD (+108636)
chr1	100315551	100315680	MACS_peak_296	9	4.96963	AGL (-24)
chr1	101330696	101330789	MACS_peak_297	27	14.9089	EXTL2 (+29675), VCAM1 (+145547)
chr1	101602554	101602627	MACS_peak_299	8	4.41745	DPH5 (-111229), S1PR1 (-99714)
chr1	101689177	101689352	MACS_peak_300	55	30.37	DPH5 (-197903), S1PR1 (-13040)
chr1	102178573	102178628	MACS_peak_302	9	4.96963	OLFM3 (+284189), S1PR1 (+476296)
chr1	103548742	103548830	MACS_peak_305	12	6.62617	COL11A1 (+25266)
chr1	103755348	103755402	MACS_peak_306	19	10.4914	RNPC3 (-313203), COL11A1 (-181323)
chr1	103954283	103954376	MACS_peak_307	26	14.3567	COL11A1 (-380278), RNPC3 (-114248)
chr1	103976862	103976903	MACS_peak_308	9	4.96963	COL11A1 (-402831), RNPC3 (-91695)
chr1	104068284	104068758	MACS_peak_309	71	39.2049	RNPC3 (-57)
chr1	104359656	104359703	MACS_peak_310	13	7.17835	AMY1B (+67240)
chr1	104390574	104390632	MACS_peak_311	23	12.7002	AMY1B (+98163)
chr1	107493633	107493688	MACS_peak_316	13	7.17835	PRMT6 (-105606)
chr1	107961821	107961890	MACS_peak_317	9	4.96963	NTNG1 (+279227), VAV3 (+545689)
chr1	108723239	108723341	MACS_peak_320	16	8.8349	VAV3 (-215745), SLC25A24 (+19684)
chr1	109618717	109618901	MACS_peak_322	12	6.62617	TAF13 (-185)
chr1	110036349	110036466	MACS_peak_323	8	4.41745	CYB561D1 (-293)
chr1	110036480	110036645	MACS_peak_324	19	10.4914	CYB561D1 (-138)
chr1	110576895	110577324	MACS_peak_325	96	53.0094	FAM40A (-131)
chr1	110881132	110881940	MACS_peak_326	250	138.045	RBM15 (-409)
chr1	111059790	111059884	MACS_peak_327	8	4.41745	KCNA10 (+1960), PROK1 (+66049)
chr1	111119333	111119379	MACS_peak_329	10	5.52181	KCNA10 (-57559), KCNA2 (+29619)
chr1	111316402	111316703	MACS_peak_330	79	43.6223	KCNA3 (-98898), CD53 (-97268)
chr1	111758624	111758671	MACS_peak_331	9	4.96963	DRAM2 (-75810), CHI3L2 (-11633)
chr1	111991748	111992184	MACS_peak_333	103	56.8747	WDR77 (-136), ATP5F1 (+223)
chr1	111992189	111992374	MACS_peak_334	17	9.38708	WDR77 (-452), ATP5F1 (+539)
chr1	112298270	112298720	MACS_peak_336	73	40.3092	DDX20 (+305)
chr1	113250077	113250204	MACS_peak_340	18	9.93926	RHOC (-463)
chr1	115300272	115300929	MACS_peak_344	147	81.1706	CSDE1 (+70)
chr1	116069176	116069225	MACS_peak_346	10	5.52181	NGF (-188344), VANGL1 (-115373)
chr1	119501643	119501679	MACS_peak_357	9	4.96963	SPAG17 (-773813), TBX15 (+30518)
chr1	121253989	121254112	MACS_peak_361	10	5.52181	FCGR1B (-318107)
chr1	144196713	144196789	MACS_peak_365	32	17.6698	PPIAL4G (-428870), PPIAL4A (+167495)
chr1	144218966	144219050	MACS_peak_367	26	14.3567	PPIAL4G (-451127), PPIAL4A (+145238)
chr1	145368203	145368245	MACS_peak_369	12	6.62617	HFE2 (-44967), NBPF10 (+74853)
chr1	145395519	145395598	MACS_peak_370	17	9.38708	HFE2 (-17632), NBPF10 (+102188)
chr1	145945816	145945857	MACS_peak_372	8	4.41745	KIAA1245 (-388353), PDZK1 (-11330)
chr1	146438852	146438905	MACS_peak_377	14	7.73054	KIAA1245 (+104689), PRKAB2 (+205250)
chr1	146456120	146456170	MACS_peak_378	15	8.28272	KIAA1245 (+121955), PRKAB2 (+187984)
chr1	147012055	147012104	MACS_peak_380	11	6.07399	BCL9 (-1102)
chr1	147012890	147013005	MACS_peak_381	24	13.2523	BCL9 (-234)
chr1	147624479	147624601	MACS_peak_382	8	4.41745	NBPF11 (-71)
chr1	147712248	147712298	MACS_peak_384	13	7.17835	NBPF11 (-87804), PPIAL4A (+243146)
chr1	147737144	147737360	MACS_peak_385	19	10.4914	NBPF11 (-112783), PPIAL4A (+218167)
chr1	148266577	148266662	MACS_peak_388	22	12.148	NBPF15 (-294227), PPIAL4F (-64084)
chr1	148304755	148304822	MACS_peak_389	18	9.93926	NBPF15 (-256058), PPIAL4F (-102253)
chr1	148314292	148314361	MACS_peak_390	24	13.2523	NBPF15 (-246520), PPIAL4F (-111791)
chr1	149783509	149783627	MACS_peak_391	15	8.28272	HIST2H2BF (+360)
chr1	149814228	149814710	MACS_peak_392	84	46.3832	HIST2H3C (-1704), HIST2H2AA3 (-151)
chr1	149822199	149822726	MACS_peak_393	79	43.6223	HIST2H3C (-1718), HIST2H2AA3 (-165), HIST2H2BC (-123)
chr1	149827308	149827380	MACS_peak_394	12	6.62617	HIST2H3C (+3163), HIST2H4A (+5381)
chr1	149857846	149857941	MACS_peak_395	14	7.73054	HIST2H2AC (-631), HIST2H2BE (+338)
chr1	151809155	151809289	MACS_peak_397	32	17.6698	RORC (-4874)
chr1	152302086	152302132	MACS_peak_399	9	4.96963	FLG (-4430)
chr1	152721143	152721215	MACS_peak_401	15	8.28272	KPRP (-9327), C1orf68 (+29181)
chr1	153636425	153636474	MACS_peak_405	10	5.52181	SNAPIN (+5305), ILF2 (+7029)
chr1	153662540	153662642	MACS_peak_407	31	17.1176	INTS3 (-37976), NPR1 (+11427)
chr1	153935804	153936050	MACS_peak_408	22	12.148	CRTC2 (-4795), CREB3L4 (-4470)
chr1	154630273	154630337	MACS_peak_410	8	4.41745	ADAR (-49581), KCNN3 (+212449)
chr1	154728228	154728285	MACS_peak_411	11	6.07399	ADAR (-147533), KCNN3 (+114497)
chr1	154909091	154909375	MACS_peak_412	28	15.4611	PMVK (+251)
chr1	154946729	154947210	MACS_peak_413	48	26.5047	SHC1 (-3747), CKS1B (-148)
chr1	155214518	155214773	MACS_peak_414	48	26.5047	GBA (+7)
chr1	155232007	155232486	MACS_peak_415	62	34.2352	SCAMP3 (-71)
chr1	155278306	155278810	MACS_peak_416	124	68.4705	FDPS (+19)
chr1	156024394	156024707	MACS_peak_417	24	13.2523	UBQLN4 (-1035), LAMTOR2 (+34)
chr1	156182745	156182888	MACS_peak_418	14	7.73054	PMF1-BGLAP (+38)
chr1	156182893	156183089	MACS_peak_419	38	20.9829	PMF1-BGLAP (+212)
chr1	156252573	156252984	MACS_peak_420	128	70.6792	TMEM79 (-1291), SMG5 (-159)
chr1	157024395	157024472	MACS_peak_422	30	16.5654	ARHGEF11 (-9272), ETV3L (+45166)
chr1	157199880	157199960	MACS_peak_423	23	12.7002	ETV3 (-91537), FCRL5 (+322390)
chr1	157665673	157665723	MACS_peak_425	20	11.0436	FCRL4 (-97828), FCRL3 (+4949)
chr1	159896885	159896926	MACS_peak_428	9	4.96963	TAGLN2 (-1622)
chr1	160380465	160380511	MACS_peak_429	9	4.96963	VANGL2 (+10124), SLAMF6 (+112564)
chr1	161123698	161123801	MACS_peak_430	10	5.52181	UFC1 (+216)
chr1	161135934	161136324	MACS_peak_431	61	33.683	PPOX (-52)
chr1	161413547	161413600	MACS_peak_433	15	8.28272	FCGR2A (-61631), SDHC (+129408)
chr1	161420863	161421036	MACS_peak_434	36	19.8785	FCGR2A (-54255), SDHC (+136784)
chr1	161440224	161440268	MACS_peak_436	8	4.41745	FCGR2A (-34959), SDHC (+156080)
chr1	162643369	162643452	MACS_peak_438	18	9.93926	HSD17B7 (-117085), DDR2 (+41183)
chr1	163759926	163759981	MACS_peak_440	22	12.148	PBX1 (-768643), NUF2 (+468231)
chr1	164211414	164211460	MACS_peak_441	9	4.96963	PBX1 (-317160), NUF2 (+919714)
chr1	164409209	164409296	MACS_peak_442	11	6.07399	PBX1 (-119344)
chr1	164422952	164423071	MACS_peak_443	16	8.8349	PBX1 (-105585)
chr1	164690651	164690690	MACS_peak_445	8	4.41745	PBX1 (+162074), LMX1A (+634807)
chr1	164746140	164746229	MACS_peak_446	17	9.38708	PBX1 (+217588), LMX1A (+579293)
chr1	165191138	165191201	MACS_peak_447	8	4.41745	LMX1A (+134308), PBX1 (+662573)
chr1	165737970	165738504	MACS_peak_449	140	77.3054	TMCO1 (-102)
chr1	166335522	166335612	MACS_peak_452	20	11.0436	POGK (-473157), UCK2 (+538835)
chr1	167905400	167906014	MACS_peak_454	168	92.7664	DCAF6 (-90), BRP44 (+600)
chr1	168492537	168492597	MACS_peak_455	18	9.93926	XCL2 (+20668), TBX19 (+242289)
chr1	168493744	168493821	MACS_peak_456	10	5.52181	XCL2 (+19452), TBX19 (+243505)
chr1	168527248	168527302	MACS_peak_457	12	6.62617	XCL1 (-18436), XCL2 (-14040)
chr1	168939616	168939713	MACS_peak_458	9	4.96963	DPT (-241223), ATP1B1 (-136282)
chr1	169001331	169001373	MACS_peak_459	8	4.41745	DPT (-302910), ATP1B1 (-74595)
chr1	170523758	170523831	MACS_peak_461	13	7.17835	PRRX1 (-109518), GORAB (+22532)
chr1	170658950	170659061	MACS_peak_462	36	19.8785	C1orf129 (-245606), PRRX1 (+25693)
chr1	170939871	170939920	MACS_peak_463	11	6.07399	FMO3 (-120122), C1orf129 (+35284)
chr1	171061025	171061075	MACS_peak_464	11	6.07399	FMO6P (-45829), FMO3 (+1032)
chr1	172114383	172114527	MACS_peak_465	19	10.4914	PIGC (+298775), DNM3 (+303834)
chr1	172916347	172916398	MACS_peak_467	10	5.52181	TNFSF18 (+103730), FASLG (+288188)
chr1	174611812	174611942	MACS_peak_472	24	13.2523	CACYBP (-357015), GPR52 (+194665)
chr1	174968787	174968909	MACS_peak_473	14	7.73054	CACYBP (-44)
chr1	174968911	174969013	MACS_peak_474	14	7.73054	CACYBP (+70)
chr1	174992465	174992885	MACS_peak_475	55	30.37	MRPS14 (-84)
chr1	175734551	175734651	MACS_peak_476	12	6.62617	TNR (-21849), RFWD2 (+441769)
chr1	176068632	176068685	MACS_peak_477	15	8.28272	TNR (-355907), RFWD2 (+107711)
chr1	176374431	176374483	MACS_peak_478	12	6.62617	RFWD2 (-198087), PAPPA2 (-57850)
chr1	178145763	178145808	MACS_peak_484	9	4.96963	C1orf49 (-336426), RASAL2 (+82922)
chr1	179923590	179923901	MACS_peak_486	68	37.5483	CEP350 (-162)
chr1	180402701	180402783	MACS_peak_489	9	4.96963	ACBD6 (+69280), LHX4 (+203309)
chr1	181227200	181227312	MACS_peak_491	11	6.07399	CACNA1E (-225430), MR1 (+224695)
chr1	181839493	181839534	MACS_peak_492	16	8.8349	ZNF648 (+191333), CACNA1E (+386828)
chr1	183288769	183288820	MACS_peak_494	10	5.52181	NMNAT2 (+98839), LAMC2 (+133621)
chr1	183441032	183441522	MACS_peak_495	93	51.3528	SMG7 (-229)
chr1	184064749	184064875	MACS_peak_496	38	20.9829	TSEN15 (+44001), EDEM3 (+659229)
chr1	184355892	184355960	MACS_peak_498	10	5.52181	TSEN15 (+335115), EDEM3 (+368115)
chr1	184414465	184414512	MACS_peak_499	9	4.96963	EDEM3 (+309552), TSEN15 (+393678)
chr1	184434047	184434085	MACS_peak_500	8	4.41745	EDEM3 (+289975), TSEN15 (+413255)
chr1	184724028	184724458	MACS_peak_501	62	34.2352	EDEM3 (-202)
chr1	184756020	184756073	MACS_peak_502	9	4.96963	EDEM3 (-32006), FAM129A (+187635)
chr1	186706977	186707044	MACS_peak_506	20	11.0436	PLA2G4A (-91021), PTGS2 (-57452)
chr1	188174140	188174185	MACS_peak_511	10	5.52181	NONE
chr1	188957466	188957512	MACS_peak_513	14	7.73054	NONE
chr1	191792520	191792571	MACS_peak_518	19	10.4914	RGS18 (-335046)
chr1	192704445	192704580	MACS_peak_519	20	11.0436	RGS2 (-73656), RGS13 (+99245)
chr1	194396595	194396634	MACS_peak_523	8	4.41745	NONE
chr1	194452339	194452433	MACS_peak_524	32	17.6698	NONE
chr1	194770380	194770420	MACS_peak_525	9	4.96963	NONE
chr1	196348693	196348740	MACS_peak_526	9	4.96963	KCNT2 (+228782)
chr1	196399513	196399575	MACS_peak_527	10	5.52181	KCNT2 (+177955)
chr1	196469335	196469375	MACS_peak_528	10	5.52181	KCNT2 (+108144)
chr1	199221499	199221589	MACS_peak_531	8	4.41745	NR5A2 (-775226), PTPRC (+613407)
chr1	200245891	200246018	MACS_peak_535	27	14.9089	FAM58BP (+63299), ZNF281 (+133211)
chr1	201893001	201893062	MACS_peak_537	14	7.73054	LMOD1 (+22684), SHISA4 (+35227)
chr1	201924340	201924506	MACS_peak_539	18	9.93926	TIMM17A (-196)
chr1	202469326	202469400	MACS_peak_540	15	8.28272	PPP1R12B (+151533), SYT2 (+210188)
chr1	202976252	202976578	MACS_peak_543	37	20.4307	TMEM183B (-119)
chr1	204183174	204183356	MACS_peak_546	16	8.8349	GOLT1A (-45)
chr1	204183360	204183429	MACS_peak_547	8	4.41745	GOLT1A (-175)
chr1	204531548	204531602	MACS_peak_549	17	9.38708	MDM4 (+46068), LRRN2 (+123022)
chr1	204785821	204785863	MACS_peak_552	10	5.52181	LRRN2 (-131245), NFASC (-11940)
chr1	204799697	204799801	MACS_peak_553	8	4.41745	CNTN2 (-212591), NFASC (+1967)
chr1	205718102	205718353	MACS_peak_554	26	14.3567	SLC45A3 (-68598), NUCKS1 (+1144)
chr1	206754940	206754990	MACS_peak_555	21	11.5958	EIF2D (+30939), RASSF5 (+74086)
chr1	207224244	207224719	MACS_peak_558	68	37.5483	PFKFB2 (-2138), YOD1 (-60)
chr1	207226082	207226631	MACS_peak_559	127	70.127	YOD1 (-1935), PFKFB2 (-263)
chr1	207494483	207494895	MACS_peak_560	38	20.9829	CD55 (-128)
chr1	208445986	208446095	MACS_peak_562	20	11.0436	PLXNA2 (-28376)
chr1	208990200	208990252	MACS_peak_564	14	7.73054	CAMK1G (-766819), PLXNA2 (-572561)
chr1	209063840	209063883	MACS_peak_565	10	5.52181	CAMK1G (-693183), PLXNA2 (-646197)
chr1	209249202	209249247	MACS_peak_566	9	4.96963	PLXNA2 (-831560), CAMK1G (-507820)
chr1	209300171	209300232	MACS_peak_568	18	9.93926	PLXNA2 (-882537), CAMK1G (-456843)
chr1	209808247	209808322	MACS_peak_571	25	13.8045	LAMB3 (+17535), CAMK1G (+51240)
chr1	209938510	209938583	MACS_peak_572	26	14.3567	TRAF3IP3 (+9153), IRF6 (+40973)
chr1	209957730	209958160	MACS_peak_573	101	55.7703	IRF6 (+21575), TRAF3IP3 (+28551)
chr1	210232797	210232845	MACS_peak_575	10	5.52181	HHAT (-268775), SYT14 (+121283)
chr1	210883063	210883148	MACS_peak_577	8	4.41745	HHAT (+381510), KCNH1 (+424351)
chr1	211392415	211392502	MACS_peak_578	18	9.93926	KCNH1 (-85002), RCOR3 (-40249)
chr1	212708773	212708886	MACS_peak_582	19	10.4914	ATF3 (-73140), NENF (+102601)
chr1	212722774	212722831	MACS_peak_584	15	8.28272	ATF3 (-59167), NENF (+116574)
chr1	214161752	214161818	MACS_peak_585	16	8.8349	PROX1 (-75)
chr1	215614147	215614192	MACS_peak_590	9	4.96963	KCTD3 (-126565), KCNK2 (+357610)
chr1	216418814	216418864	MACS_peak_592	16	8.8349	USH2A (+177899), KCTD3 (+678104)
chr1	218964801	218964881	MACS_peak_596	18	9.93926	LYPLAL1 (-382351), TGFB2 (+446165)
chr1	219769709	219769830	MACS_peak_597	18	9.93926	SLC30A10 (+332223), LYPLAL1 (+422578)
chr1	219871526	219871564	MACS_peak_598	8	4.41745	SLC30A10 (+230448), LYPLAL1 (+524353)
chr1	220115022	220115112	MACS_peak_600	11	6.07399	SLC30A10 (-13074), EPRS (+104933)
chr1	220760662	220760715	MACS_peak_602	11	6.07399	C1orf115 (-102939), MARK1 (+59121)
chr1	221229337	221229391	MACS_peak_604	11	6.07399	HLX (+176621), DUSP10 (+686152)
chr1	222109217	222109309	MACS_peak_609	9	4.96963	DUSP10 (-193747), HHIPL2 (+612181)
chr1	222436356	222436459	MACS_peak_610	26	14.3567	DUSP10 (-520892), HHIPL2 (+285036)
chr1	222711755	222711804	MACS_peak_611	17	9.38708	DUSP10 (-796264), HHIPL2 (+9664)
chr1	222769141	222769302	MACS_peak_612	46	25.4003	MIA3 (-22222), TAF1A (-5947)
chr1	223863448	223863527	MACS_peak_616	8	4.41745	CAPN2 (-36631), CAPN8 (-10052)
chr1	225781092	225781131	MACS_peak_624	8	4.41745	LBR (-165297), ENAH (+59733)
chr1	226153483	226153564	MACS_peak_626	16	8.8349	H3F3B (-96884), LEFTY2 (-24441)
chr1	227440876	227440976	MACS_peak_627	35	19.3263	CDC42BPA (+64900), ADCK3 (+312988)
chr1	228080127	228080210	MACS_peak_628	8	4.41745	WNT9A (+55507), PRSS38 (+76751)
chr1	228750509	228750566	MACS_peak_632	19	10.4914	RHOU (-120286), RNF187 (+75470)
chr1	228759396	228759524	MACS_peak_633	20	11.0436	RHOU (-111364), RNF187 (+84392)
chr1	228761667	228761728	MACS_peak_634	25	13.8045	RHOU (-109126), RNF187 (+86630)
chr1	228772820	228772912	MACS_peak_635	14	7.73054	RHOU (-97958), RNF187 (+97798)
chr1	228775097	228775171	MACS_peak_636	15	8.28272	RHOU (-95690), RNF187 (+100066)
chr1	231473637	231474269	MACS_peak_643	137	75.6488	EXOC8 (-375), C1orf124 (+271)
chr1	234040183	234040248	MACS_peak_647	24	13.2523	SLC35F3 (-463)
chr1	234083488	234083539	MACS_peak_648	15	8.28272	C1orf31 (-425915), SLC35F3 (+42835)
chr1	234300029	234300086	MACS_peak_650	8	4.41745	C1orf31 (-209371), SLC35F3 (+259379)
chr1	234667977	234668102	MACS_peak_652	22	12.148	TARBP1 (-53191), IRF2BP2 (+77231)
chr1	234873771	234873825	MACS_peak_653	11	6.07399	IRF2BP2 (-128527), TOMM20 (+418458)
chr1	234946739	234946822	MACS_peak_654	9	4.96963	IRF2BP2 (-201510), TOMM20 (+345475)
chr1	236109075	236109140	MACS_peak_655	8	4.41745	LYST (-78888), NID1 (+119373)
chr1	236328174	236328231	MACS_peak_656	14	7.73054	GPR137B (+22371), ERO1LB (+117136)
chr1	236549105	236549244	MACS_peak_657	14	7.73054	ERO1LB (-103836), EDARADD (-8505)
chr1	238047281	238047378	MACS_peak_662	20	11.0436	ZP4 (+6892), RYR2 (+841628)
chr1	238316964	238317071	MACS_peak_664	17	9.38708	ZP4 (-262796)
chr1	240311453	240311827	MACS_peak_671	92	50.8007	FMN2 (+56455), GREM2 (+463822)
chr1	241838515	241838604	MACS_peak_675	9	4.96963	EXO1 (-172933), OPN3 (-34859)
chr1	241899116	241899209	MACS_peak_676	14	7.73054	EXO1 (-112330), OPN3 (-95462)
chr1	242306007	242306074	MACS_peak_677	31	17.1176	MAP1LC3C (-143656), PLD5 (+381957)
chr1	243457775	243457840	MACS_peak_678	15	8.28272	SDCCAG8 (+38501), AKT3 (+548776)
chr1	245532458	245532529	MACS_peak_679	14	7.73054	KIF26B (+214207)
chr1	245948931	245949020	MACS_peak_682	14	7.73054	KIF26B (+630689), SMYD3 (+721668)
chr1	246885016	246885051	MACS_peak_684	10	5.52181	SCCPDH (-2344)
chr1	247095123	247095580	MACS_peak_685	87	48.0398	AHCTF1 (-626)
chr1	247526546	247526593	MACS_peak_686	10	5.52181	NLRP3 (-52888), ZNF496 (-31525)
chr1	248040258	248040296	MACS_peak_689	10	5.52181	OR2W3 (-18612), TRIM58 (+19776)
chr1	249167980	249168182	MACS_peak_691	25	13.8045	ZNF692 (-14766)
chr1_gl000191_random	50040	50504	MACS_peak_3577	105	57.979	NONE
chr1_gl000192_random	288024	288087	MACS_peak_3578	11	6.07399	NONE
chr10	1504740	1504787	MACS_peak_693	12	6.62617	IDI1 (-409703), ADARB2 (+274906)
chr10	1824649	1824705	MACS_peak_694	17	9.38708	ADARB2 (-45007)
chr10	1974442	1974556	MACS_peak_695	14	7.73054	ADARB2 (-194829)
chr10	2551883	2551929	MACS_peak_697	10	5.52181	ADARB2 (-772236), PFKP (-557806)
chr10	2592216	2592308	MACS_peak_698	14	7.73054	ADARB2 (-812592), PFKP (-517450)
chr10	2851424	2851483	MACS_peak_699	18	9.93926	PFKP (-258258)
chr10	3620984	3621049	MACS_peak_703	8	4.41745	PITRM1 (-405984), KLF6 (+206456)
chr10	3986184	3986242	MACS_peak_705	23	12.7002	AKR1E2 (-882189), KLF6 (-158740)
chr10	4251190	4251258	MACS_peak_707	22	12.148	AKR1E2 (-617178), KLF6 (-423751)
chr10	5618214	5618290	MACS_peak_710	21	11.5958	CALML3 (+51328), ASB13 (+90306)
chr10	5618327	5618390	MACS_peak_711	14	7.73054	CALML3 (+51435), ASB13 (+90199)
chr10	5726345	5726739	MACS_peak_714	63	34.7874	ASB13 (-17984), GDI2 (+128970)
chr10	5855427	5855675	MACS_peak_715	28	15.4611	GDI2 (-39)
chr10	6807259	6807385	MACS_peak_720	13	7.17835	PRKCQ (-185068), SFMBT2 (+646126)
chr10	7361682	7362079	MACS_peak_722	131	72.3357	PRKCQ (-739627), SFMBT2 (+91567)
chr10	7829758	7830272	MACS_peak_724	121	66.8139	ATP5C1 (-78), KIN (-25)
chr10	8154805	8155065	MACS_peak_726	39	21.5351	GATA3 (+58268)
chr10	8167939	8167999	MACS_peak_727	12	6.62617	GATA3 (+71302)
chr10	8193881	8193923	MACS_peak_728	9	4.96963	GATA3 (+97235)
chr10	8738413	8738503	MACS_peak_730	15	8.28272	GATA3 (+641791)
chr10	9050009	9050062	MACS_peak_732	18	9.93926	GATA3 (+953369)
chr10	9141552	9141615	MACS_peak_733	8	4.41745	NONE
chr10	9257246	9257357	MACS_peak_734	28	15.4611	NONE
chr10	9443833	9443942	MACS_peak_736	34	18.7742	NONE
chr10	10525832	10525955	MACS_peak_741	41	22.6394	CELF2 (-533999)
chr10	10526023	10526139	MACS_peak_742	16	8.8349	CELF2 (-533812)
chr10	11244832	11244914	MACS_peak_744	15	8.28272	CELF2 (+184980), USP6NL (+329401)
chr10	12237658	12238057	MACS_peak_745	60	33.1309	CDC123 (-103), NUDT5 (+285)
chr10	13141352	13141435	MACS_peak_747	12	6.62617	OPTN (-688)
chr10	13944451	13944506	MACS_peak_748	13	7.17835	PRPF18 (+315540), FRMD4A (+428387)
chr10	14678282	14678375	MACS_peak_752	8	4.41745	FRMD4A (-305463), CDNF (+201654)
chr10	14880135	14880344	MACS_peak_753	20	11.0436	CDNF (-257), HSPA14 (-21), HSPA14 (-21)
chr10	15100914	15101058	MACS_peak_756	34	18.7742	OLAH (+15091), ACBD7 (+29789)
chr10	15138859	15139309	MACS_peak_757	50	27.6091	RPP38 (-98), C10orf111 (+234)
chr10	16339026	16339069	MACS_peak_759	10	5.52181	FAM188A (-436529), PTER (-139919)
chr10	17009762	17009942	MACS_peak_765	24	13.2523	RSU1 (-150399), CUBN (+161964)
chr10	17009955	17010039	MACS_peak_766	18	9.93926	RSU1 (-150544), CUBN (+161819)
chr10	17169166	17169263	MACS_peak_767	16	8.8349	RSU1 (-309762), CUBN (+2601)
chr10	17364080	17364127	MACS_peak_769	9	4.96963	VIM (+93846), ST8SIA6 (+132150)
chr10	18340001	18340058	MACS_peak_770	21	11.5958	CACNB2 (-89576), SLC39A12 (+99262)
chr10	18444752	18444826	MACS_peak_772	9	4.96963	CACNB2 (+15183), NSUN6 (+495761)
chr10	18509161	18509209	MACS_peak_773	14	7.73054	CACNB2 (+79579), NSUN6 (+431365)
chr10	19524482	19524546	MACS_peak_777	14	7.73054	C10orf112 (-253509), ARL5B (+576201)
chr10	20044741	20044784	MACS_peak_782	10	5.52181	PLXDC2 (-60609), C10orf112 (+266740)
chr10	22075393	22075434	MACS_peak_788	10	5.52181	DNAJC1 (+217236), MLLT10 (+251840)
chr10	22102072	22102150	MACS_peak_789	25	13.8045	DNAJC1 (+190539), MLLT10 (+278537)
chr10	22956796	22956906	MACS_peak_791	20	11.0436	PIP4K2A (+46652), SPAG6 (+322477)
chr10	24271455	24271512	MACS_peak_795	15	8.28272	KIAA1217 (-226236), PTF1A (+790024)
chr10	25267337	25267402	MACS_peak_796	23	12.7002	PRTFDC1 (-25837), ENKUR (+37660)
chr10	26642475	26642526	MACS_peak_799	14	7.73054	APBB1IP (-84765), GAD2 (+137265)
chr10	27149792	27150184	MACS_peak_800	76	41.9658	ABI1 (+28)
chr10	28980642	28980731	MACS_peak_805	12	6.62617	LYZL1 (-597303), BAMBI (+14263)
chr10	29492396	29492489	MACS_peak_806	8	4.41745	LYZL1 (-85547), BAMBI (+526019)
chr10	29726930	29727075	MACS_peak_809	26	14.3567	LYZL1 (+149013), SVIL (+196898)
chr10	30061844	30061950	MACS_peak_811	32	17.6698	SVIL (-137996), MTPAP (+576370)
chr10	30833028	30833083	MACS_peak_812	18	9.93926	LYZL2 (+85591), MAP3K8 (+110106)
chr10	31062860	31062897	MACS_peak_813	13	7.17835	AK302694 (+81676), ZNF438 (+257987)
chr10	33181277	33181322	MACS_peak_814	9	4.96963	EPC1 (-545187), ITGB1 (+65993)
chr10	35419123	35419201	MACS_peak_816	16	8.8349	CCNY (-206640), CREM (+2777)
chr10	36520371	36520421	MACS_peak_818	8	4.41745	ANKRD30A (-894389), FZD8 (-590034)
chr10	36615430	36615471	MACS_peak_819	14	7.73054	ANKRD30A (-799334), FZD8 (-685089)
chr10	36954704	36954747	MACS_peak_822	10	5.52181	ANKRD30A (-460059)
chr10	43517743	43517780	MACS_peak_826	9	4.96963	RET (-54755), BMS1 (+239808)
chr10	44421082	44421167	MACS_peak_829	14	7.73054	HNRNPA3P1 (-135260), CXCL12 (+459420)
chr10	44804873	44804939	MACS_peak_831	9	4.96963	HNRNPA3P1 (-519041), CXCL12 (+75639)
chr10	46968872	46968972	MACS_peak_836	10	5.52181	PTPN20A (-348864), SYT15 (+1679)
chr10	48564516	48564578	MACS_peak_841	18	9.93926	GDF10 (-125409), PTPN20A (+242438)
chr10	49447018	49447078	MACS_peak_842	15	8.28272	AGAP8 (-540127), FRMPD2 (+35893)
chr10	49509585	49509658	MACS_peak_844	20	11.0436	MAPK8 (-100033), FRMPD2 (-26681)
chr10	49857997	49858103	MACS_peak_845	13	7.17835	ARHGAP22 (-44912), WDFY4 (-35468)
chr10	50017174	50017318	MACS_peak_846	17	9.38708	LRRC18 (+105034), WDFY4 (+123728)
chr10	50312798	50312960	MACS_peak_847	39	21.5351	LRRC18 (-190599), VSTM4 (+10680)
chr10	50312989	50313198	MACS_peak_848	59	32.5787	LRRC18 (-190814), VSTM4 (+10465)
chr10	50400330	50400380	MACS_peak_849	8	4.41745	C10orf128 (-3948)
chr10	51314843	51314907	MACS_peak_852	25	13.8045	AGAP8 (-68340), PARG (+56456)
chr10	51564857	51565399	MACS_peak_853	182	100.497	NCOA4 (+20)
chr10	52653549	52653730	MACS_peak_856	25	13.8045	PRKG1 (-97271), A1CF (-8205)
chr10	52742173	52742222	MACS_peak_857	8	4.41745	A1CF (-96763), PRKG1 (-8713)
chr10	53093896	53093965	MACS_peak_858	17	9.38708	PRKG1 (+343020), CSTF2T (+365424)
chr10	53879673	53879862	MACS_peak_860	46	25.4003	CSTF2T (-420413), DKK1 (-194273)
chr10	55659938	55660031	MACS_peak_864	19	10.4914	PCDH15 (+901066)
chr10	56415012	56415113	MACS_peak_867	31	17.1176	PCDH15 (+145988)
chr10	57540957	57541019	MACS_peak_869	15	8.28272	MTRNR2L5 (+182238), ZWINT (+580046)
chr10	57668104	57668147	MACS_peak_870	9	4.96963	MTRNR2L5 (+309376), ZWINT (+452908)
chr10	59363911	59363993	MACS_peak_871	13	7.17835	IPMK (+663742)
chr10	59904796	59904867	MACS_peak_872	9	4.96963	IPMK (+122862)
chr10	60818368	60818462	MACS_peak_873	21	11.5958	PHYHIPL (-117933), BICC1 (+545511)
chr10	62981404	62981472	MACS_peak_881	16	8.8349	RHOBTB1 (-277405), TMEM26 (+231770)
chr10	63383590	63383677	MACS_peak_882	32	17.6698	ARID5B (-277379), TMEM26 (-170426)
chr10	64167333	64167373	MACS_peak_885	11	6.07399	ADO (-397163), ZNF365 (+33437)
chr10	64892606	64893048	MACS_peak_888	124	68.4705	NRBF2 (-180)
chr10	65147380	65147414	MACS_peak_889	10	5.52181	JMJD1C (+78325), NRBF2 (+254390)
chr10	66098236	66098281	MACS_peak_892	9	4.96963	REEP3 (+817136)
chr10	68295883	68295946	MACS_peak_898	19	10.4914	LRRTM3 (-389877)
chr10	68320588	68320636	MACS_peak_899	9	4.96963	LRRTM3 (-365180)
chr10	69609054	69609497	MACS_peak_901	146	80.6184	SIRT1 (-35151), DNAJC12 (-11339)
chr10	70091456	70091646	MACS_peak_903	24	13.2523	HNRNPH3 (-217)
chr10	70091667	70092025	MACS_peak_904	83	45.831	HNRNPH3 (+78), PBLD (+838)
chr10	70384416	70384461	MACS_peak_905	13	7.17835	CCAR1 (-96532), TET1 (+64322)
chr10	70396735	70396817	MACS_peak_906	9	4.96963	CCAR1 (-84195), TET1 (+76659)
chr10	71386818	71386924	MACS_peak_908	12	6.62617	C10orf35 (-3132)
chr10	73040808	73040850	MACS_peak_912	8	4.41745	SLC29A3 (-38181), UNC5B (+68537)
chr10	73354084	73354147	MACS_peak_914	15	8.28272	C10orf105 (+125462), CDH23 (+197425)
chr10	73418005	73418070	MACS_peak_915	9	4.96963	C10orf105 (+61540), CDH23 (+261347)
chr10	73723898	73723965	MACS_peak_916	12	6.62617	CHST3 (-188)
chr10	75385615	75386115	MACS_peak_917	116	64.053	USP54 (-50432), MYOZ1 (+15650)
chr10	75634285	75634361	MACS_peak_918	9	4.96963	CAMK2G (+26)
chr10	77496799	77496880	MACS_peak_922	13	7.17835	ZNF503 (-335327)
chr10	78975632	78975721	MACS_peak_926	31	17.1176	KCNMA1 (+421900)
chr10	79205077	79205153	MACS_peak_928	8	4.41745	KCNMA1 (+192462)
chr10	79266244	79266296	MACS_peak_929	9	4.96963	KCNMA1 (+131307)
chr10	79266323	79266484	MACS_peak_930	26	14.3567	KCNMA1 (+131173)
chr10	79379052	79379112	MACS_peak_931	19	10.4914	KCNMA1 (+18495)
chr10	80314045	80314093	MACS_peak_933	8	4.41745	ZMIZ1 (-514723), RPS24 (+520551)
chr10	80448721	80448795	MACS_peak_934	8	4.41745	ZMIZ1 (-380034), RPS24 (+655240)
chr10	81299550	81299623	MACS_peak_935	8	4.41745	SFTPA2 (+20576), EIF5AL1 (+27230)
chr10	81671816	81671862	MACS_peak_937	13	7.17835	SFTPD (+37022), SFTPA1 (+301144)
chr10	82271461	82271533	MACS_peak_939	25	13.8045	TSPAN14 (+57459)
chr10	85958655	85958696	MACS_peak_942	11	6.07399	CDHR1 (+4264), LRIT2 (+26608)
chr10	87174762	87174818	MACS_peak_944	13	7.17835	GRID1 (+951460)
chr10	87394003	87394075	MACS_peak_946	17	9.38708	GRID1 (+732211)
chr10	87625711	87625764	MACS_peak_948	18	9.93926	GRID1 (+500512)
chr10	88458981	88459029	MACS_peak_949	14	7.73054	BMPR1A (-57391), LDB3 (+30579)
chr10	90584734	90584770	MACS_peak_952	8	4.41745	STAMBPL1 (-55274), LIPM (+22265)
chr10	91861766	91861816	MACS_peak_956	10	5.52181	KIF20B (+400424), HTR7 (+755880)
chr10	92064661	92064756	MACS_peak_957	15	8.28272	HTR7 (+552962), KIF20B (+603342)
chr10	92443502	92443540	MACS_peak_960	10	5.52181	HTR7 (+174150), KIF20B (+982154)
chr10	92748210	92748291	MACS_peak_961	9	4.96963	PCGF5 (-232118), ANKRD1 (-67219)
chr10	93368904	93368968	MACS_peak_963	32	17.6698	PPP1R3C (+23922), HECTD2 (+198840)
chr10	93669310	93669372	MACS_peak_964	10	5.52181	FGFBP3 (-83)
chr10	94199234	94199284	MACS_peak_966	13	7.17835	IDE (+134593), MARCH5 (+148339)
chr10	94500551	94500604	MACS_peak_967	13	7.17835	EXOC6 (-107647), HHEX (+50897)
chr10	94751480	94751528	MACS_peak_969	10	5.52181	CYP26C1 (-69517), EXOC6 (+143279)
chr10	95590963	95591106	MACS_peak_971	52	28.7134	SLC35G1 (-62695), LGI1 (+73469)
chr10	96015635	96015770	MACS_peak_972	16	8.8349	NOC3L (+106980), PLCE1 (+261957)
chr10	96305464	96305635	MACS_peak_973	15	8.28272	HELLS (-24)
chr10	96600035	96600071	MACS_peak_974	9	4.96963	CYP2C9 (-98362), CYP2C19 (+77590)
chr10	97180909	97180991	MACS_peak_975	24	13.2523	PDLIM1 (-130169), SORBS1 (+19987)
chr10	98010143	98010223	MACS_peak_976	26	14.3567	BLNK (+21150), ZNF518A (+120711)
chr10	98080681	98080733	MACS_peak_977	15	8.28272	DNTT (+16622), OPALIN (+38385)
chr10	98175469	98175533	MACS_peak_979	32	17.6698	OPALIN (-56409), TLL2 (+98182)
chr10	98656806	98656854	MACS_peak_981	11	6.07399	PIK3AP1 (-176551), C10orf12 (-84211)
chr10	98978636	98978720	MACS_peak_982	8	4.41745	SLIT1 (-32995), ARHGAP19 (+73752)
chr10	99599979	99600058	MACS_peak_984	19	10.4914	SFRP5 (-68263), GOLGA7B (-9976)
chr10	100537953	100538056	MACS_peak_985	15	8.28272	HPS1 (-331301), HPSE2 (+457627)
chr10	100995685	100995743	MACS_peak_986	15	8.28272	HPSE2 (-82)
chr10	101869512	101869653	MACS_peak_987	15	8.28272	CPN1 (-27941), ERLIN1 (+76231)
chr10	101869716	101869860	MACS_peak_988	15	8.28272	CPN1 (-28146), ERLIN1 (+76026)
chr10	101989267	101989667	MACS_peak_989	87	48.0398	CHUK (-123)
chr10	102373514	102373568	MACS_peak_991	12	6.62617	PAX2 (-131927), HIF1AN (+77900)
chr10	102491584	102491627	MACS_peak_992	8	4.41745	PAX2 (-13862), HIF1AN (+195965)
chr10	102564701	102564813	MACS_peak_994	27	14.9089	SEMA4G (-167529), PAX2 (+59289)
chr10	102607520	102607687	MACS_peak_995	13	7.17835	SEMA4G (-124682), PAX2 (+102136)
chr10	102802578	102803012	MACS_peak_997	63	34.7874	KAZALD1 (-18204), SFXN3 (+11799)
chr10	102820325	102820851	MACS_peak_998	153	84.4837	KAZALD1 (-411)
chr10	103704032	103704089	MACS_peak_1000	18	9.93926	KCNIP2 (-100384), C10orf76 (+111871)
chr10	104005048	104005196	MACS_peak_1002	16	8.8349	PITX3 (-3891), GBF1 (-133)
chr10	104503460	104503704	MACS_peak_1003	18	9.93926	C10orf26 (-145)
chr10	104617947	104617988	MACS_peak_1004	10	5.52181	CYP17A1 (-20678), AS3MT (-11242)
chr10	104677807	104677942	MACS_peak_1005	14	7.73054	CNNM2 (-200)
chr10	104677949	104678093	MACS_peak_1006	30	16.5654	CNNM2 (-54)
chr10	105991790	105991990	MACS_peak_1007	15	8.28272	GSTO1 (-22578), SFR1 (+109961)
chr10	106028722	106028883	MACS_peak_1008	12	6.62617	GSTO2 (+172)
chr10	106028892	106029184	MACS_peak_1009	39	21.5351	GSTO2 (+407)
chr10	107325709	107325774	MACS_peak_1011	15	8.28272	SORCS3 (+924883)
chr10	108244383	108244469	MACS_peak_1013	20	11.0436	SORCS1 (+680040)
chr10	108436380	108436422	MACS_peak_1015	10	5.52181	SORCS1 (+488065)
chr10	108907245	108907299	MACS_peak_1016	12	6.62617	SORCS1 (+17194)
chr10	109252632	109252689	MACS_peak_1017	23	12.7002	SORCS1 (-328195)
chr10	109599541	109599610	MACS_peak_1019	13	7.17835	SORCS1 (-675110)
chr10	110489572	110489634	MACS_peak_1022	14	7.73054	NONE
chr10	110602331	110602380	MACS_peak_1023	8	4.41745	NONE
chr10	110654340	110654407	MACS_peak_1024	20	11.0436	NONE
chr10	111584440	111584485	MACS_peak_1026	10	5.52181	XPNPEP1 (+98848)
chr10	112064586	112064999	MACS_peak_1030	100	55.2181	SMNDC1 (-86)
chr10	112172327	112172388	MACS_peak_1031	9	4.96963	SMNDC1 (-107651), DUSP5 (-85267)
chr10	114278298	114278350	MACS_peak_1034	11	6.07399	TCF7L2 (-431685), VTI1A (+71568)
chr10	114673007	114673071	MACS_peak_1035	19	10.4914	TCF7L2 (-36970), VTI1A (+466283)
chr10	114877124	114877227	MACS_peak_1036	52	28.7134	HABP2 (-435602), TCF7L2 (+167167)
chr10	114962199	114962318	MACS_peak_1038	9	4.96963	HABP2 (-350519), TCF7L2 (+252250)
chr10	116176100	116176152	MACS_peak_1040	8	4.41745	AFAP1L2 (-11611), ABLIM1 (+241932)
chr10	116686806	116686932	MACS_peak_1041	32	17.6698	ABLIM1 (-268811), TRUB1 (-11083)
chr10	116990651	116990725	MACS_peak_1043	21	11.5958	ATRNL1 (+137564)
chr10	117380788	117380884	MACS_peak_1044	19	10.4914	ATRNL1 (+527712), GFRA1 (+652290)
chr10	117856348	117856416	MACS_peak_1047	8	4.41745	GFRA1 (+176744)
chr10	118608728	118609307	MACS_peak_1050	134	73.9923	ENO4 (-5)
chr10	118951430	118951574	MACS_peak_1051	36	19.8785	VAX1 (-53690), KCNK18 (-5498)
chr10	119308027	119308088	MACS_peak_1052	13	7.17835	EMX2 (+6102), RAB11FIP2 (+498056)
chr10	119414177	119414226	MACS_peak_1053	15	8.28272	EMX2 (+112246), RAB11FIP2 (+391912)
chr10	119700383	119700517	MACS_peak_1054	32	17.6698	RAB11FIP2 (+105664), EMX2 (+398494)
chr10	119713801	119714021	MACS_peak_1055	61	33.683	RAB11FIP2 (+92203), EMX2 (+411955)
chr10	119898261	119898321	MACS_peak_1057	26	14.3567	RAB11FIP2 (-92177), PRLHR (+456869)
chr10	120007825	120007893	MACS_peak_1058	9	4.96963	RAB11FIP2 (-201745), PRLHR (+347301)
chr10	120938015	120938196	MACS_peak_1060	18	9.93926	PRDX3 (+239)
chr10	121094599	121094703	MACS_peak_1061	21	11.5958	GRK5 (+127454), RGS10 (+207571)
chr10	122159220	122159286	MACS_peak_1065	24	13.2523	PPAPDC1A (-57213), SEC23IP (+507168)
chr10	122333630	122333748	MACS_peak_1066	30	16.5654	WDR11 (-276998), PPAPDC1A (+117223)
chr10	124768063	124768573	MACS_peak_1072	160	88.349	ACADSB (-111), IKZF5 (-7)
chr10	125013815	125014643	MACS_peak_1073	126	69.5748	GPR26 (-411642), BUB3 (+100469)
chr10	125332007	125332323	MACS_peak_1074	68	37.5483	GPR26 (-93706), BUB3 (+418405)
chr10	125477193	125477228	MACS_peak_1076	9	4.96963	GPR26 (+51340), CPXM2 (+174289)
chr10	126445725	126445815	MACS_peak_1077	10	5.52181	FAM53B (-12840), METTL10 (+34669)
chr10	127407794	127408394	MACS_peak_1082	176	97.1839	C10orf137 (+10)
chr10	127584388	127584487	MACS_peak_1083	17	9.38708	FANK1 (-670)
chr10	128337580	128337652	MACS_peak_1087	18	9.93926	DOCK1 (-256407), C10orf90 (-127606)
chr10	129080474	129080531	MACS_peak_1089	12	6.62617	NPS (-267110), DOCK1 (+486480)
chr10	129254243	129254293	MACS_peak_1090	14	7.73054	NPS (-93345), DOCK1 (+660245)
chr10	129343020	129343105	MACS_peak_1091	16	8.8349	NPS (-4550)
chr10	130489431	130489476	MACS_peak_1093	10	5.52181	MGMT (-776000), MKI67 (-564986)
chr10	130949733	130949809	MACS_peak_1096	8	4.41745	MGMT (-315683)
chr10	131909062	131909180	MACS_peak_1098	10	5.52181	EBF3 (-147030), GLRX3 (-25518)
chr10	131955751	131955793	MACS_peak_1100	9	4.96963	GLRX3 (+21133)
chr10	133290714	133290764	MACS_peak_1102	10	5.52181	PPP2R2D (-457221)
chr10	133986452	133986731	MACS_peak_1103	114	62.9486	DPYSL4 (-13822), JAKMIP3 (+68279)
chr10	134237130	134237280	MACS_peak_1104	41	22.6394	STK32C (-115728), INPP5A (-114148)
chr10	134701078	134701239	MACS_peak_1105	35	19.3263	NKX6-2 (-101622), TTC40 (+54930)
chr10	134884870	134885025	MACS_peak_1107	11	6.07399	GPR123 (+515)
chr10	135186895	135186976	MACS_peak_1108	11	6.07399	ECHS1 (-28)
chr11	1117123	1117220	MACS_peak_1112	23	12.7002	MUC5B (-127123), MUC2 (+42297)
chr11	1285701	1286012	MACS_peak_1113	55	30.37	MUC5B (+41562), TOLLIP (+45035)
chr11	1377479	1377705	MACS_peak_1114	86	47.4876	TOLLIP (-46700), BRSK2 (-33537)
chr11	1377980	1378249	MACS_peak_1115	82	45.2789	TOLLIP (-47223), BRSK2 (-33014)
chr11	1648497	1648640	MACS_peak_1116	40	22.0872	KRTAP5-5 (-2464)
chr11	1775654	1775696	MACS_peak_1117	13	7.17835	IFITM10 (-3851)
chr11	1866430	1866505	MACS_peak_1119	17	9.38708	LSP1 (-19927), TNNI2 (+5036)
chr11	2217978	2218112	MACS_peak_1121	21	11.5958	TH (-25010), ASCL2 (+74137)
chr11	2308945	2309009	MACS_peak_1122	8	4.41745	ASCL2 (-16795), C11orf21 (+14166)
chr11	2358382	2358472	MACS_peak_1123	10	5.52181	CD81 (-40120), TSPAN32 (+35184)
chr11	2703701	2703746	MACS_peak_1124	9	4.96963	CDKN1C (+203271), KCNQ1 (+237503)
chr11	3090629	3090696	MACS_peak_1125	27	14.9089	CARS (-11982), OSBPL5 (+95919)
chr11	3487731	3487778	MACS_peak_1126	11	6.07399	ZNF195 (-87303), ART5 (+175730)
chr11	5008113	5008252	MACS_peak_1129	30	16.5654	MMP26 (-1241)
chr11	5526625	5527220	MACS_peak_1131	107	59.0834	OR51B5 (-41)
chr11	6283916	6283957	MACS_peak_1133	11	6.07399	CCKBR (+3033), PRKCDBP (+57803)
chr11	6502480	6502843	MACS_peak_1134	37	20.4307	FXC1 (-15), ARFIP2 (+47)
chr11	7130163	7130200	MACS_peak_1137	8	4.41745	SYT9 (-142999), RBMXL2 (+20017)
chr11	7318278	7318358	MACS_peak_1140	18	9.93926	OLFML1 (-188282), SYT9 (+45137)
chr11	8101178	8101261	MACS_peak_1141	9	4.96963	TUB (+41040), RIC3 (+89370)
chr11	8703990	8704502	MACS_peak_1142	166	91.6621	RPL27A (+251)
chr11	9696834	9697011	MACS_peak_1144	79	43.6223	SWAP70 (+11295), SBF2 (+618831)
chr11	10341431	10341474	MACS_peak_1145	8	4.41745	AMPD3 (-130771), ADM (+14811)
chr11	11660142	11660224	MACS_peak_1148	28	15.4611	USP47 (-202787), GALNTL4 (-16622)
chr11	11863414	11863546	MACS_peak_1149	12	6.62617	USP47 (+510)
chr11	12352325	12352529	MACS_peak_1150	91	50.2485	PARVA (-46599), MICALCL (+43980)
chr11	13428102	13428203	MACS_peak_1151	12	6.62617	BTBD10 (+56685), ARNTL (+128828)
chr11	13484621	13485031	MACS_peak_1153	107	59.0834	BTBD10 (+12)
chr11	13620016	13620107	MACS_peak_1154	18	9.93926	PTH (-102495), FAR1 (-70144)
chr11	14709634	14709752	MACS_peak_1155	32	17.6698	PDE3B (+44424), CYP2R1 (+204058)
chr11	15524376	15524435	MACS_peak_1156	9	4.96963	INSC (+390436), SOX6 (+900007)
chr11	16308791	16308842	MACS_peak_1159	11	6.07399	SOX6 (+115596)
chr11	16743042	16743198	MACS_peak_1160	47	25.9525	SOX6 (-318707), C11orf58 (-17028)
chr11	17004349	17004398	MACS_peak_1161	11	6.07399	PLEKHA7 (+31589), C11orf58 (+244226)
chr11	17984917	17984953	MACS_peak_1164	9	4.96963	SERGEF (+49702), KCNC1 (+227440)
chr11	18655845	18656170	MACS_peak_1168	40	22.0872	SPTY2D1 (+12)
chr11	20569186	20569317	MACS_peak_1171	26	14.3567	SLC6A5 (-51694), PRMT3 (+160176)
chr11	21364235	21364282	MACS_peak_1173	9	4.96963	ANO5 (-850463), NELL1 (+673142)
chr11	22333559	22333683	MACS_peak_1176	26	14.3567	SLC17A6 (-26046), ANO5 (+118899)
chr11	22560091	22560150	MACS_peak_1177	14	7.73054	FANCF (+87266), SLC17A6 (+200454)
chr11	22851446	22851755	MACS_peak_1178	34	18.7742	SVIP (-219)
chr11	24709530	24709587	MACS_peak_1179	16	8.8349	LUZP2 (+191043)
chr11	26070901	26070962	MACS_peak_1182	16	8.8349	ANO3 (-282746)
chr11	26101419	26101578	MACS_peak_1183	56	30.9221	ANO3 (-252179)
chr11	26173850	26173923	MACS_peak_1184	25	13.8045	ANO3 (-179791)
chr11	26855393	26855476	MACS_peak_1186	13	7.17835	FIBIN (-160193), SLC5A12 (-111861)
chr11	27503701	27503754	MACS_peak_1187	16	8.8349	LGR4 (-9394), LIN7C (+24598)
chr11	27528230	27528675	MACS_peak_1188	64	35.3396	LIN7C (-127)
chr11	29007641	29007694	MACS_peak_1190	10	5.52181	METTL15 (+877870)
chr11	30277387	30277431	MACS_peak_1193	14	7.73054	C11orf46 (-67240), FSHB (+24846)
chr11	30301244	30301357	MACS_peak_1194	10	5.52181	C11orf46 (-43348), FSHB (+48738)
chr11	31234647	31234722	MACS_peak_1196	27	14.9089	DCDC5 (-106178), DCDC1 (+156672)
chr11	31305498	31305547	MACS_peak_1197	11	6.07399	DCDC5 (-177016), DCDC1 (+85834)
chr11	32519880	32519920	MACS_peak_1199	9	4.96963	EIF3M (-85491), WT1 (-62819)
chr11	33436361	33436402	MACS_peak_1201	9	4.96963	C11orf41 (-127495), HIPK3 (+157214)
chr11	33824313	33824386	MACS_peak_1205	9	4.96963	FBXO3 (-28279), LMO2 (+89486)
chr11	35457798	35457839	MACS_peak_1209	12	6.62617	SLC1A2 (-16714), PAMR1 (+89357)
chr11	35458154	35458206	MACS_peak_1210	14	7.73054	SLC1A2 (-17075), PAMR1 (+88996)
chr11	36162543	36162590	MACS_peak_1214	16	8.8349	PRR5L (-234968), LDLRAD3 (+196955)
chr11	36782589	36782635	MACS_peak_1215	8	4.41745	RAG2 (-162783)
chr11	36790711	36790817	MACS_peak_1216	8	4.41745	RAG2 (-170935)
chr11	36892813	36892904	MACS_peak_1218	18	9.93926	RAG2 (-273030)
chr11	36929953	36930018	MACS_peak_1219	9	4.96963	RAG2 (-310157)
chr11	37583025	37583095	MACS_peak_1221	29	16.0133	RAG2 (-963231)
chr11	37792742	37792809	MACS_peak_1223	10	5.52181	NONE
chr11	38274819	38274866	MACS_peak_1224	8	4.41745	NONE
chr11	38913329	38913416	MACS_peak_1226	34	18.7742	NONE
chr11	40020828	40020918	MACS_peak_1228	16	8.8349	LRRC4C (+294791)
chr11	40051706	40051759	MACS_peak_1229	15	8.28272	LRRC4C (+263931)
chr11	40923521	40923608	MACS_peak_1232	8	4.41745	LRRC4C (-607901)
chr11	41042701	41042783	MACS_peak_1233	22	12.148	LRRC4C (-727078)
chr11	41302589	41302661	MACS_peak_1234	43	23.7438	LRRC4C (-986961)
chr11	43969274	43969330	MACS_peak_1240	18	9.93926	ACCSL (-100229), ALKBH3 (+66945)
chr11	43983238	43983321	MACS_peak_1241	8	4.41745	ACCSL (-86251), ALKBH3 (+80923)
chr11	44036025	44036082	MACS_peak_1242	15	8.28272	ACCSL (-33477), ALKBH3 (+133697)
chr11	44087739	44088197	MACS_peak_1243	60	33.1309	ACCS (+239)
chr11	44777451	44777551	MACS_peak_1245	14	7.73054	TSPAN18 (-8475), CD82 (+190360)
chr11	45520423	45520506	MACS_peak_1247	22	12.148	SYT13 (-212581), CHST1 (+166741)
chr11	45637864	45637906	MACS_peak_1248	10	5.52181	SYT13 (-330001), CHST1 (+49321)
chr11	45713126	45713174	MACS_peak_1249	9	4.96963	SLC35C1 (-112473), CHST1 (-25944)
chr11	47664148	47664284	MACS_peak_1252	9	4.96963	MTCH2 (-10)
chr11	47918282	47918347	MACS_peak_1253	17	9.38708	PTPRJ (-83795), NUP160 (-48258)
chr11	48983585	48983630	MACS_peak_1256	9	4.96963	LOC283116 (-69544), OR4A47 (+473263)
chr11	49489985	49490021	MACS_peak_1257	8	4.41745	FOLH1 (-259781), LOC440040 (-90077)
chr11	49699211	49699268	MACS_peak_1259	21	11.5958	OR4C13 (-274703), LOC440040 (+119160)
chr11	49848822	49848911	MACS_peak_1260	12	6.62617	OR4C13 (-125076), LOC440040 (+268787)
chr11	49906678	49906749	MACS_peak_1262	12	6.62617	OR4C13 (-67229), LOC440040 (+326634)
chr11	50082890	50082963	MACS_peak_1263	13	7.17835	OR4C12 (-78856)
chr11	50491946	50491993	MACS_peak_1264	9	4.96963	OR4C12 (-487899), OR4A5 (+920478)
chr11	55633404	55633479	MACS_peak_1266	16	8.8349	SPRYD5 (-17331), OR5D16 (+27214)
chr11	55760561	55760649	MACS_peak_1267	14	7.73054	OR7E5P (-6724), OR5F1 (+1496)
chr11	57167487	57167580	MACS_peak_1270	24	13.2523	PRG3 (-18911), SLC43A3 (+27519)
chr11	57424744	57424863	MACS_peak_1271	13	7.17835	CLP1 (-412)
chr11	57424879	57425042	MACS_peak_1272	25	13.8045	CLP1 (-255)
chr11	57435261	57435463	MACS_peak_1273	19	10.4914	ZDHHC5 (-112)
chr11	57671365	57671537	MACS_peak_1275	11	6.07399	OR9Q1 (-119902), CTNND1 (+142217)
chr11	57987522	57987558	MACS_peak_1276	8	4.41745	OR1S1 (+5323), OR10Q1 (+8850)
chr11	58346065	58346529	MACS_peak_1277	101	55.7703	LPXN (-2907), ZFP91 (-290)
chr11	58992454	58992514	MACS_peak_1279	12	6.62617	OR5AN1 (-139448), MPEG1 (-11990)
chr11	59266664	59266730	MACS_peak_1280	19	10.4914	OR4D11 (-4352)
chr11	59813496	59813720	MACS_peak_1281	69	38.1005	MS4A3 (-10493), PLAC1L (+5860)
chr11	60294831	60294902	MACS_peak_1282	23	12.7002	MS4A8B (-172180), MS4A13 (+11981)
chr11	60674165	60674353	MACS_peak_1284	18	9.93926	PRPF19 (-198)
chr11	61382439	61382575	MACS_peak_1285	10	5.52181	DAGLA (-65398), SYT7 (-34163)
chr11	61673007	61673060	MACS_peak_1286	13	7.17835	FADS3 (-14028), RAB3IL1 (+11963)
chr11	62341592	62341757	MACS_peak_1287	17	9.38708	EEF1G (-215)
chr11	63503019	63503072	MACS_peak_1288	12	6.62617	C11orf95 (+33067), RTN3 (+54124)
chr11	63867353	63867405	MACS_peak_1289	9	4.96963	FLRT1 (-3983)
chr11	64472037	64472149	MACS_peak_1290	22	12.148	NRXN2 (+18567), SLC22A12 (+113811)
chr11	64546176	64546693	MACS_peak_1292	130	71.7835	SF1 (-497)
chr11	64646180	64646414	MACS_peak_1293	37	20.4307	EHD1 (-106)
chr11	65769553	65769944	MACS_peak_1297	42	23.1916	EIF1AD (-112), BANF1 (+199)
chr11	66035166	66035333	MACS_peak_1298	18	9.93926	RAB1B (-806)
chr11	66618397	66618437	MACS_peak_1299	8	4.41745	LRFN4 (-6459), RCE1 (+7534)
chr11	66937182	66937237	MACS_peak_1300	13	7.17835	ADRBK1 (-96695), KDM2A (+50470)
chr11	67455556	67455608	MACS_peak_1301	10	5.52181	ALDH3B2 (-6897), UNC93B1 (+316011)
chr11	69059168	69059396	MACS_peak_1303	22	12.148	CCND1 (-396591), TPCN2 (+242932)
chr11	69252282	69252385	MACS_peak_1304	27	14.9089	CCND1 (-203539), TPCN2 (+435984)
chr11	69871909	69872220	MACS_peak_1307	63	34.7874	FGF3 (-237873), ANO1 (-52343)
chr11	69968691	69968853	MACS_peak_1308	16	8.8349	FADD (-80497), ANO1 (+44364)
chr11	70548358	70548589	MACS_peak_1311	27	14.9089	CTTN (+303862), SHANK2 (+387368)
chr11	71639974	71640153	MACS_peak_1313	19	10.4914	LOC100133315 (-571), RNF121 (+296)
chr11	72145481	72145850	MACS_peak_1314	48	26.5047	CLPB (-98)
chr11	72385536	72385581	MACS_peak_1315	8	4.41745	PDE2A (-62)
chr11	72433186	72433297	MACS_peak_1316	14	7.73054	PDE2A (-47745), ARAP1 (+30192)
chr11	72436287	72436383	MACS_peak_1317	17	9.38708	PDE2A (-50838), ARAP1 (+27099)
chr11	73173914	73173962	MACS_peak_1318	12	6.62617	PLEKHB1 (-184656), RELT (+86533)
chr11	73335591	73335718	MACS_peak_1319	37	20.4307	PLEKHB1 (-22939), RELT (+248250)
chr11	74533054	74533111	MACS_peak_1324	18	9.93926	RNF169 (+73170), XRRA1 (+127149)
chr11	74838504	74838552	MACS_peak_1325	12	6.62617	OR2AT4 (-37770), SLCO2B1 (-23504)
chr11	75595246	75595301	MACS_peak_1327	13	7.17835	UVRAG (+69062), WNT11 (+322300)
chr11	76530754	76530841	MACS_peak_1328	12	6.62617	ACER3 (-41119), TSKU (+36513)
chr11	76557148	76557228	MACS_peak_1329	9	4.96963	ACER3 (-14729), TSKU (+62903)
chr11	78018640	78018694	MACS_peak_1333	14	7.73054	GAB2 (+110201), USP35 (+118809)
chr11	81277581	81277678	MACS_peak_1337	22	12.148	NONE
chr11	82111868	82111987	MACS_peak_1339	32	17.6698	PRCP (+499629)
chr11	82222674	82222714	MACS_peak_1341	9	4.96963	PRCP (+388863)
chr11	82772247	82772296	MACS_peak_1345	11	6.07399	RAB30 (+10612), C11orf82 (+159535)
chr11	84342022	84342102	MACS_peak_1349	8	4.41745	DLG2 (+996252)
chr11	85376048	85376418	MACS_peak_1353	46	25.4003	CREBZF (-51)
chr11	85837666	85837766	MACS_peak_1354	14	7.73054	EED (-118090), PICALM (-57577)
chr11	86073988	86074076	MACS_peak_1356	8	4.41745	C11orf73 (+60779), ME3 (+309208)
chr11	87036530	87036575	MACS_peak_1359	15	8.28272	TMEM135 (+287667), RAB38 (+872082)
chr11	88255712	88255801	MACS_peak_1361	25	13.8045	CTSC (-184816), GRM5 (+525483)
chr11	88674556	88674751	MACS_peak_1363	51	28.1612	CTSC (-603713), GRM5 (+106586)
chr11	88910189	88910422	MACS_peak_1364	66	36.444	TYR (-734)
chr11	89336278	89336317	MACS_peak_1366	9	4.96963	NOX4 (-111645), FOLH1B (-56167)
chr11	90059409	90059548	MACS_peak_1368	9	4.96963	CHORDC1 (-102947)
chr11	90450562	90450646	MACS_peak_1370	30	16.5654	CHORDC1 (-494072)
chr11	91817046	91817122	MACS_peak_1371	15	8.28272	FAT3 (-268178)
chr11	93474569	93474933	MACS_peak_1373	65	35.8918	TAF1D (-48), C11orf54 (-42)
chr11	94226854	94227256	MACS_peak_1374	65	35.8918	ANKRD49 (-98), MRE11A (-15)
chr11	95976479	95976828	MACS_peak_1376	59	32.5787	MTMR2 (-319283), MAML2 (+99690)
chr11	96256095	96256142	MACS_peak_1378	10	5.52181	JRKL (+132961)
chr11	98567780	98567829	MACS_peak_1381	10	5.52181	CNTN5 (-323901)
chr11	99630427	99630496	MACS_peak_1384	8	4.41745	ARHGAP42 (-927945), CNTN5 (+738756)
chr11	100247689	100247763	MACS_peak_1386	9	4.96963	ARHGAP42 (-310681)
chr11	101025136	101025186	MACS_peak_1387	14	7.73054	PGR (-24617), TRPC6 (+429498)
chr11	101117020	101117167	MACS_peak_1388	21	11.5958	PGR (-116550), TRPC6 (+337565)
chr11	102114198	102114299	MACS_peak_1393	18	9.93926	BIRC3 (-73932), YAP1 (+133057)
chr11	102853144	102853209	MACS_peak_1394	15	8.28272	MMP13 (-26714), DCUN1D5 (+109767)
chr11	104665217	104665295	MACS_peak_1397	9	4.96963	PDGFD (-630229), CASP12 (+104141)
chr11	104692615	104692722	MACS_peak_1398	14	7.73054	PDGFD (-657642), CASP12 (+76728)
chr11	104948554	104948632	MACS_peak_1399	23	12.7002	CASP5 (-54698), CASP1 (+23565)
chr11	105361903	105361968	MACS_peak_1400	22	12.148	CARD18 (-351475), GRIA4 (-118864)
chr11	105388061	105388142	MACS_peak_1401	14	7.73054	CARD18 (-377641), GRIA4 (-92698)
chr11	107461060	107461173	MACS_peak_1405	59	32.5787	ELMOD1 (-700)
chr11	107734922	107735018	MACS_peak_1407	25	13.8045	RAB39A (-64307), SLC35F2 (-5056)
chr11	107879934	107880293	MACS_peak_1408	46	25.4003	CUL5 (+706)
chr11	108883490	108883575	MACS_peak_1410	16	8.8349	C11orf87 (-409313), DDX10 (+347717)
chr11	109022215	109022457	MACS_peak_1411	94	51.905	C11orf87 (-270510), DDX10 (+486520)
chr11	111287014	111287068	MACS_peak_1414	12	6.62617	POU2AF1 (-36884), BTG4 (+96038)
chr11	111314911	111315005	MACS_peak_1415	8	4.41745	POU2AF1 (-64801), BTG4 (+68121)
chr11	111975847	111975885	MACS_peak_1417	9	4.96963	SDHD (+18295), IL18 (+58974)
chr11	111984239	111984286	MACS_peak_1418	11	6.07399	SDHD (+26692), IL18 (+50577)
chr11	112520674	112520731	MACS_peak_1419	8	4.41745	C11orf34 (-389120), NCAM1 (-311266)
chr11	112716909	112716973	MACS_peak_1420	14	7.73054	C11orf34 (-585358), NCAM1 (-115028)
chr11	112896487	112896557	MACS_peak_1422	21	11.5958	TTC12 (-288729), NCAM1 (+64553)
chr11	113644384	113644559	MACS_peak_1426	16	8.8349	ZW10 (+13)
chr11	113693178	113693230	MACS_peak_1427	21	11.5958	CLDN25 (+42686), USP28 (+53052)
chr11	114019102	114019194	MACS_peak_1428	10	5.52181	NNMT (-147387), ZBTB16 (+87860)
chr11	115393787	115393864	MACS_peak_1430	19	10.4914	CADM1 (-18585)
chr11	115556587	115556647	MACS_peak_1432	18	9.93926	CADM1 (-181376)
chr11	115889948	115890023	MACS_peak_1433	20	11.0436	CADM1 (-514745), ZNF259 (+768753)
chr11	118436700	118436924	MACS_peak_1438	24	13.2523	IFT46 (-21)
chr11	121163463	121163510	MACS_peak_1444	36	19.8785	SC5DL (+99)
chr11	121199949	121199996	MACS_peak_1445	8	4.41745	SORL1 (-122939), SC5DL (+36585)
chr11	123496642	123496695	MACS_peak_1448	13	7.17835	SCN3B (+28646), GRAMD1B (+100141)
chr11	123604777	123604860	MACS_peak_1449	20	11.0436	SCN3B (-79504), ZNF202 (+7544)
chr11	124486843	124486909	MACS_peak_1453	8	4.41745	TBRG1 (-5866), PANX3 (+5423)
chr11	124785908	124785985	MACS_peak_1454	25	13.8045	HEPN1 (-3199)
chr11	125198218	125198294	MACS_peak_1455	11	6.07399	PKNOX2 (+163697), FEZ1 (+167950)
chr11	126517956	126518063	MACS_peak_1458	10	5.52181	ST3GAL4 (+292470), KIRREL3 (+352756)
chr11	127884443	127884483	MACS_peak_1461	9	4.96963	ETS1 (+572990)
chr11	128311401	128311449	MACS_peak_1462	14	7.73054	ETS1 (+146028)
chr11	128515222	128515271	MACS_peak_1463	10	5.52181	ETS1 (-57794), FLI1 (-48564)
chr11	128563797	128563892	MACS_peak_1464	21	11.5958	FLI1 (+34)
chr11	128761295	128761371	MACS_peak_1465	8	4.41745	KCNJ5 (+20)
chr11	129793527	129793614	MACS_peak_1468	24	13.2523	NFRKB (-30667), PRDM10 (+79159)
chr11	130277352	130277393	MACS_peak_1469	11	6.07399	ZBTB44 (-92766), ADAMTS8 (+21166)
chr11	131682051	131682129	MACS_peak_1474	16	8.8349	SNX19 (-895708), NTM (-98622)
chr11	131760018	131760089	MACS_peak_1475	35	19.3263	SNX19 (-973672), NTM (-20658)
chr11	131925513	131925599	MACS_peak_1477	17	9.38708	NTM (+144844), OPCML (+887481)
chr11	132148637	132148685	MACS_peak_1479	12	6.62617	NTM (+367949), OPCML (+664376)
chr11	133224117	133224248	MACS_peak_1482	12	6.62617	OPCML (-411146), SPATA19 (+491209)
chr11	133356692	133356787	MACS_peak_1483	11	6.07399	OPCML (-543703), SPATA19 (+358652)
chr11	133401625	133401666	MACS_peak_1484	12	6.62617	OPCML (-588609), SPATA19 (+313746)
chr11	133671801	133671879	MACS_peak_1485	12	6.62617	OPCML (-858803), SPATA19 (+43552)
chr11	133802138	133802281	MACS_peak_1486	21	11.5958	SPATA19 (-86818), IGSF9B (+24670)
chr11	134018832	134018899	MACS_peak_1487	8	4.41745	NCAPD3 (+75560), JAM3 (+80046)
chr11	134288974	134289111	MACS_peak_1488	17	9.38708	B3GAT1 (-7231)
chr11_gl000202_random	14366	14493	MACS_peak_1490	38	20.9829	NONE
chr11_gl000202_random	14920	15191	MACS_peak_1493	61	33.683	NONE
chr11_gl000202_random	15218	15469	MACS_peak_1494	59	32.5787	NONE
chr12	510390	510949	MACS_peak_1497	145	80.0663	CCDC77 (-71)
chr12	1305966	1306137	MACS_peak_1498	55	30.37	ERC1 (+205648), FBXL14 (+397279)
chr12	1471593	1471653	MACS_peak_1499	26	14.3567	FBXL14 (+231708), ERC1 (+371219)
chr12	1760761	1760856	MACS_peak_1500	14	7.73054	ADIPOR2 (-39438), WNT5B (+22397)
chr12	2386498	2386602	MACS_peak_1503	21	11.5958	FKBP4 (-517558), CACNA1C (+224134)
chr12	2547456	2547543	MACS_peak_1504	12	6.62617	FKBP4 (-356608), CACNA1C (+385084)
chr12	2755894	2755976	MACS_peak_1505	9	4.96963	FKBP4 (-148173), CACNA1C (+593519)
chr12	2829646	2830137	MACS_peak_1506	114	62.9486	FKBP4 (-74216), CACNA1C (+667476)
chr12	3855492	3855563	MACS_peak_1508	17	9.38708	EFCAB4B (+6838), PRMT8 (+255103)
chr12	3919947	3920032	MACS_peak_1509	8	4.41745	EFCAB4B (-57624), PARP11 (+62618)
chr12	4166660	4166702	MACS_peak_1511	14	7.73054	CCND2 (-216221), PARP11 (-184073)
chr12	4867805	4867852	MACS_peak_1512	9	4.96963	KCNA6 (-50513), GALNT8 (+38077)
chr12	4907808	4907848	MACS_peak_1513	8	4.41745	KCNA6 (-10514), GALNT8 (+78076)
chr12	5592338	5592387	MACS_peak_1514	8	4.41745	NTF3 (+51083), ANO2 (+463035)
chr12	6727168	6727281	MACS_peak_1517	21	11.5958	CHD4 (-10674), LPAR5 (+13590)
chr12	6798404	6798533	MACS_peak_1518	14	7.73054	ZNF384 (+269)
chr12	7047135	7047453	MACS_peak_1519	43	23.7438	PTPN6 (-8446), ATN1 (+13668)
chr12	7601253	7601356	MACS_peak_1521	35	19.3263	CD163L1 (-4556)
chr12	10225235	10225281	MACS_peak_1525	12	6.62617	CLEC1A (+26347), CLEC9A (+41982)
chr12	10766129	10766517	MACS_peak_1527	43	23.7438	MAGOHB (-115)
chr12	10782622	10782688	MACS_peak_1528	22	12.148	MAGOHB (-16447), STYK1 (+44236)
chr12	11089789	11089866	MACS_peak_1529	13	7.17835	TAS2R14 (+1978), PRH2 (+7994)
chr12	11323980	11324506	MACS_peak_1531	96	53.0094	TAS2R30 (-37400), TAS2R42 (+15300)
chr12	11862268	11862308	MACS_peak_1532	11	6.07399	BCL2L14 (-361590), ETV6 (+59500)
chr12	12849125	12849284	MACS_peak_1533	35	19.3263	GPR19 (-84)
chr12	13032831	13032920	MACS_peak_1534	27	14.9089	GPRC5A (-11080), DDX47 (+66735)
chr12	13099312	13099404	MACS_peak_1535	17	9.38708	GPRC5D (+3960), GPRC5A (+55402)
chr12	13146412	13146463	MACS_peak_1536	14	7.73054	GPRC5D (-43120), HEBP1 (+6805)
chr12	14998544	14998660	MACS_peak_1538	17	9.38708	ART4 (-2189)
chr12	15933417	15933494	MACS_peak_1539	9	4.96963	EPS8 (+9054), PTPRO (+458265)
chr12	15941218	15941373	MACS_peak_1540	12	6.62617	EPS8 (+1214), PTPRO (+466105)
chr12	17688834	17688923	MACS_peak_1547	17	9.38708	LMO3 (-929975), RERGL (+554235)
chr12	18803227	18803311	MACS_peak_1549	8	4.41745	PLCZ1 (+87649), PIK3C2G (+388795)
chr12	18992516	18992565	MACS_peak_1550	16	8.8349	PLEKHA5 (-290085), CAPZA3 (+101496)
chr12	20152648	20152693	MACS_peak_1551	9	4.96963	PDE3A (-369508), AEBP2 (+560063)
chr12	20647463	20647498	MACS_peak_1553	9	4.96963	SLCO1C1 (-200918), PDE3A (+125302)
chr12	22928916	22928971	MACS_peak_1556	8	4.41745	ETNK1 (+150868)
chr12	23166503	23166565	MACS_peak_1557	31	17.1176	ETNK1 (+388458), SOX5 (+936103)
chr12	23454581	23454634	MACS_peak_1558	20	11.0436	SOX5 (+648029), ETNK1 (+676532)
chr12	24248021	24248129	MACS_peak_1562	33	18.222	SOX5 (-145438), BCAT1 (+807934)
chr12	24325002	24325040	MACS_peak_1563	8	4.41745	SOX5 (-222384), BCAT1 (+730988)
chr12	24889621	24889705	MACS_peak_1564	13	7.17835	SOX5 (-787026), BCAT1 (+166346)
chr12	25821517	25821609	MACS_peak_1569	19	10.4914	RASSF8 (-290401), IFLTD1 (-115346)
chr12	25941559	25941595	MACS_peak_1570	10	5.52181	IFLTD1 (-235360), RASSF8 (-170387)
chr12	26103248	26103294	MACS_peak_1571	10	5.52181	IFLTD1 (-397054), RASSF8 (-8693)
chr12	26718966	26719084	MACS_peak_1574	26	14.3567	ITPR2 (+267106), SSPN (+370519)
chr12	27091062	27091579	MACS_peak_1575	116	64.053	ASUN (-67), FGFR1OP2 (+16)
chr12	27396866	27397009	MACS_peak_1577	11	6.07399	STK38L (-140)
chr12	27397013	27397191	MACS_peak_1578	18	9.93926	STK38L (+24)
chr12	29243914	29243972	MACS_peak_1581	18	9.93926	FAR2 (-132655), CCDC91 (+833808)
chr12	29533830	29534427	MACS_peak_1582	193	106.571	ERGIC2 (+14)
chr12	31169401	31169449	MACS_peak_1585	10	5.52181	DDX11 (-57354), TSPAN11 (+89587)
chr12	31638661	31638725	MACS_peak_1586	12	6.62617	OVOS2 (-279605), DENND5B (+105259)
chr12	31647140	31647234	MACS_peak_1587	17	9.38708	OVOS2 (-288099), DENND5B (+96765)
chr12	33750749	33750828	MACS_peak_1591	8	4.41745	ALG10 (-424427), SYT10 (-158035)
chr12	39288447	39288546	MACS_peak_1596	24	13.2523	KIF21A (+548695), ALG10B (+577940)
chr12	39532676	39532730	MACS_peak_1597	8	4.41745	KIF21A (+304489), ALG10B (+822146)
chr12	39664343	39664452	MACS_peak_1598	14	7.73054	KIF21A (+172794), ALG10B (+953841)
chr12	41788582	41788661	MACS_peak_1602	15	8.28272	PDZRN4 (+206372), GXYLT1 (+750051)
chr12	42328868	42328977	MACS_peak_1603	20	11.0436	GXYLT1 (+209750), PDZRN4 (+746673)
chr12	42357742	42357838	MACS_peak_1604	20	11.0436	GXYLT1 (+180883), PDZRN4 (+775540)
chr12	43080634	43080677	MACS_peak_1606	10	5.52181	PRICKLE1 (-203240), ADAMTS20 (+865068)
chr12	44261938	44261992	MACS_peak_1608	11	6.07399	TMEM117 (+32003)
chr12	44271696	44271740	MACS_peak_1609	8	4.41745	TMEM117 (+41756), NELL2 (+998915)
chr12	49110582	49110984	MACS_peak_1614	94	51.905	CCNT1 (-2)
chr12	49351147	49351442	MACS_peak_1615	79	43.6223	ARF3 (-43)
chr12	49716619	49717115	MACS_peak_1617	46	25.4003	TROAP (-104)
chr12	50419167	50419598	MACS_peak_1618	66	36.444	RACGAP1 (-76)
chr12	50528874	50529137	MACS_peak_1619	63	34.7874	C12orf62 (+23106), CERS5 (+32091)
chr12	50909995	50910048	MACS_peak_1620	20	11.0436	ATF1 (-247767), DIP2B (+11254)
chr12	52477676	52477777	MACS_peak_1625	13	7.17835	C12orf44 (+13969), KRT80 (+108057)
chr12	54019798	54020446	MACS_peak_1628	161	88.9012	ATF7 (+77)
chr12	55222217	55222265	MACS_peak_1631	14	7.73054	DCD (-180092), MUCL1 (-26058)
chr12	55404310	55404406	MACS_peak_1634	17	9.38708	NEUROD4 (-9371), MUCL1 (+156059)
chr12	56497909	56498436	MACS_peak_1635	63	34.7874	PA2G4 (+70)
chr12	56709603	56710271	MACS_peak_1636	124	68.4705	CNPY2 (+191)
chr12	56858027	56858384	MACS_peak_1637	42	23.1916	SPRYD4 (-4095)
chr12	57030941	57031024	MACS_peak_1638	9	4.96963	BAZ2A (-820)
chr12	57082229	57082342	MACS_peak_1639	13	7.17835	PTGES3 (-208)
chr12	57082349	57082452	MACS_peak_1640	8	4.41745	PTGES3 (-323)
chr12	57263497	57263557	MACS_peak_1641	19	10.4914	SDR9C7 (+64662), HSD17B6 (+106419)
chr12	57289974	57290023	MACS_peak_1642	9	4.96963	SDR9C7 (+38190), HSD17B6 (+132891)
chr12	57940857	57941293	MACS_peak_1644	123	67.9183	KIF5A (-2772), DCTN2 (-97)
chr12	58942526	58942625	MACS_peak_1645	14	7.73054	LRIG3 (+371686), XRCC6BP1 (+607131)
chr12	59013484	59013535	MACS_peak_1646	11	6.07399	LRIG3 (+300752), XRCC6BP1 (+678065)
chr12	59251925	59252116	MACS_peak_1647	80	44.1745	LRIG3 (+62241), XRCC6BP1 (+916576)
chr12	59400757	59400811	MACS_peak_1648	16	8.8349	SLC16A7 (-682342), LRIG3 (-86522)
chr12	62423586	62423626	MACS_peak_1651	9	4.96963	FAM19A2 (+163014)
chr12	62827772	62827827	MACS_peak_1652	12	6.62617	MON2 (-32797), USP15 (+173679)
chr12	63233779	63233880	MACS_peak_1653	23	12.7002	PPM1H (+94835), MON2 (+373233)
chr12	63679682	63679729	MACS_peak_1654	8	4.41745	AVPR1A (-133116), DPY19L2 (+382648)
chr12	63835722	63835798	MACS_peak_1655	33	18.222	AVPR1A (-289170), DPY19L2 (+226594)
chr12	64566135	64566175	MACS_peak_1657	11	6.07399	XPOT (-231998), SRGAP1 (+327614)
chr12	66982967	66983078	MACS_peak_1663	21	11.5958	GRIP1 (+89902), HELB (+286667)
chr12	67109235	67109305	MACS_peak_1664	16	8.8349	CAND1 (-553791), GRIP1 (-36345)
chr12	67662660	67663162	MACS_peak_1665	149	82.275	CAND1 (-150)
chr12	68138641	68138718	MACS_peak_1666	9	4.96963	DYRK2 (+96168), IFNG (+414841)
chr12	68660373	68660447	MACS_peak_1668	14	7.73054	IL22 (-13129), MDM1 (+65751)
chr12	68888047	68888116	MACS_peak_1669	9	4.96963	MDM1 (-161921), RAP1B (-116537)
chr12	72057361	72057919	MACS_peak_1671	171	94.423	THAP2 (-37), ZFC3H1 (+109)
chr12	72092379	72092447	MACS_peak_1672	23	12.7002	RAB21 (-56245), TMEM19 (+12535)
chr12	72373683	72373766	MACS_peak_1673	12	6.62617	TRHDE (-292804), TPH2 (+41099)
chr12	72377498	72377594	MACS_peak_1674	34	18.7742	TRHDE (-288983), TPH2 (+44920)
chr12	75034910	75034960	MACS_peak_1678	15	8.28272	KCNC2 (+568576)
chr12	76333412	76333489	MACS_peak_1679	34	18.7742	KRR1 (-428033), PHLDA1 (+92105)
chr12	77070199	77070259	MACS_peak_1682	30	16.5654	OSBPL8 (-116640), ZDHHC17 (-87625)
chr12	77957055	77957136	MACS_peak_1685	24	13.2523	E2F7 (-497736), NAV3 (-267973)
chr12	78629646	78629748	MACS_peak_1687	15	8.28272	SYT1 (-809736), NAV3 (+404628)
chr12	79094397	79094558	MACS_peak_1688	23	12.7002	SYT1 (-344955), NAV3 (+869409)
chr12	79205909	79205974	MACS_peak_1689	15	8.28272	SYT1 (-233491), NAV3 (+980873)
chr12	80328743	80329060	MACS_peak_1690	37	20.4307	PPP1R12A (+76)
chr12	81035624	81035717	MACS_peak_1691	24	13.2523	MYF6 (-65737), PTPRQ (+197545)
chr12	81049343	81049382	MACS_peak_1692	9	4.96963	MYF6 (-52045), PTPRQ (+211237)
chr12	81487932	81487984	MACS_peak_1694	14	7.73054	ACSS3 (+16149), PPFIA2 (+665151)
chr12	82504465	82504513	MACS_peak_1696	12	6.62617	PPFIA2 (-351380), CCDC59 (+247710)
chr12	82958650	82958710	MACS_peak_1698	28	15.4611	CCDC59 (-206481), TMTC2 (-122254)
chr12	83312491	83312550	MACS_peak_1699	8	4.41745	TMTC2 (+231587)
chr12	85023703	85023793	MACS_peak_1702	15	8.28272	SLC6A15 (+282858)
chr12	89523961	89524010	MACS_peak_1709	14	7.73054	KITLG (-549736), DUSP6 (+222310)
chr12	89589353	89589464	MACS_peak_1710	13	7.17835	KITLG (-615159), DUSP6 (+156887)
chr12	90052374	90052435	MACS_peak_1712	27	14.9089	ATP2B1 (-2561)
chr12	90350726	90350768	MACS_peak_1713	11	6.07399	ATP2B1 (-300903)
chr12	90420294	90420333	MACS_peak_1714	9	4.96963	ATP2B1 (-370470), EPYC (+978489)
chr12	90484203	90484297	MACS_peak_1715	18	9.93926	ATP2B1 (-434406), EPYC (+914553)
chr12	90641561	90641605	MACS_peak_1717	8	4.41745	ATP2B1 (-591739), EPYC (+757220)
chr12	90738599	90738667	MACS_peak_1718	27	14.9089	ATP2B1 (-688789), EPYC (+660170)
chr12	91835721	91835773	MACS_peak_1721	11	6.07399	DCN (-262388), BTG1 (+703926)
chr12	91996620	91996681	MACS_peak_1722	15	8.28272	DCN (-423292), BTG1 (+543022)
chr12	92516367	92516406	MACS_peak_1724	9	4.96963	DCN (-943028), BTG1 (+23286)
chr12	93209701	93209743	MACS_peak_1727	11	6.07399	PLEKHG7 (+79457), EEA1 (+113385)
chr12	94050320	94050381	MACS_peak_1729	21	11.5958	CRADD (-20800), SOCS2 (+84870)
chr12	94558439	94558536	MACS_peak_1731	14	7.73054	PLXNC1 (+15989), CCDC41 (+295276)
chr12	94918155	94918193	MACS_peak_1732	9	4.96963	CCDC41 (-64410), TMCC3 (+126150)
chr12	96613486	96613938	MACS_peak_1736	50	27.6091	ELK3 (+25505), CDK17 (+180654)
chr12	97617106	97617149	MACS_peak_1737	9	4.96963	NEDD1 (+316127)
chr12	97856789	97856874	MACS_peak_1740	21	11.5958	NEDD1 (+555831), SLC9A7P1 (+994091)
chr12	98603423	98603470	MACS_peak_1743	9	4.96963	SLC9A7P1 (+247476)
chr12	99459364	99459441	MACS_peak_1746	8	4.41745	APAF1 (+420325), ANKS1B (+919029)
chr12	100442505	100442559	MACS_peak_1748	13	7.17835	ACTR6 (-152042), ANKS1B (-64100)
chr12	100502932	100502996	MACS_peak_1749	14	7.73054	ANKS1B (-124532), ACTR6 (-91610)
chr12	100524700	100524854	MACS_peak_1750	21	11.5958	ANKS1B (-146345), ACTR6 (-69797)
chr12	102513813	102514017	MACS_peak_1751	21	11.5958	NUP37 (-1554), PARPBP (-41)
chr12	102514030	102514185	MACS_peak_1752	14	7.73054	NUP37 (-1747), PARPBP (+152)
chr12	102917568	102917674	MACS_peak_1753	18	9.93926	IGF1 (-43243), PAH (+393760)
chr12	102917690	102917752	MACS_peak_1754	30	16.5654	IGF1 (-43343), PAH (+393660)
chr12	104079189	104079295	MACS_peak_1758	8	4.41745	STAB2 (+98173), NT5DC3 (+155733)
chr12	104162292	104162444	MACS_peak_1759	24	13.2523	NT5DC3 (+72607), STAB2 (+181299)
chr12	104324120	104324262	MACS_peak_1761	18	9.93926	GNN (-202), HSP90B1 (+2)
chr12	104836874	104837041	MACS_peak_1762	49	27.0569	CHST11 (-13734), EID3 (+139448)
chr12	106231968	106232054	MACS_peak_1765	14	7.73054	APPL2 (-602003), NUAK1 (+301800)
chr12	107167645	107168208	MACS_peak_1766	77	42.5179	RIC8B (-472)
chr12	109531195	109531705	MACS_peak_1773	87	48.0398	UNG (-3949), ALKBH2 (-157)
chr12	110072536	110072943	MACS_peak_1775	52	28.7134	MVK (+61240), TRPV4 (+198472)
chr12	110530918	110530989	MACS_peak_1777	27	14.9089	IFT81 (-31186), C12orf76 (-19515)
chr12	110547266	110547341	MACS_peak_1778	28	15.4611	C12orf76 (-35865), IFT81 (-14836)
chr12	110905934	110906054	MACS_peak_1780	11	6.07399	GPN3 (+532)
chr12	110906059	110906311	MACS_peak_1781	29	16.0133	GPN3 (+341)
chr12	110939990	110940160	MACS_peak_1782	15	8.28272	VPS29 (-159), RAD9B (+70)
chr12	111472520	111472564	MACS_peak_1784	8	4.41745	CUX2 (+714)
chr12	111991385	111991419	MACS_peak_1786	9	4.96963	ATXN2 (+46078), SH2B3 (+147650)
chr12	112909247	112909299	MACS_peak_1788	12	6.62617	RPH3A (-320276), PTPN11 (+52737)
chr12	113315159	113315262	MACS_peak_1790	11	6.07399	OAS1 (-29528), RPH3A (+85662)
chr12	113916279	113916344	MACS_peak_1793	11	6.07399	LHX5 (-6435), RBM19 (+487864)
chr12	114156541	114156601	MACS_peak_1794	16	8.8349	LHX5 (-246694), RBM19 (+247605)
chr12	114167955	114167999	MACS_peak_1795	11	6.07399	LHX5 (-258100), RBM19 (+236199)
chr12	114450310	114450400	MACS_peak_1796	14	7.73054	RBM19 (-46179), TBX5 (+393534)
chr12	114654769	114654842	MACS_peak_1797	21	11.5958	RBM19 (-250630), TBX5 (+189083)
chr12	114808434	114808476	MACS_peak_1798	15	8.28272	RBM19 (-404279), TBX5 (+35434)
chr12	115078875	115078927	MACS_peak_1801	11	6.07399	TBX5 (-235012), TBX3 (+43068)
chr12	115678939	115679007	MACS_peak_1805	22	12.148	TBX3 (-557004)
chr12	115879567	115879619	MACS_peak_1806	21	11.5958	TBX3 (-757624), MED13L (+835398)
chr12	117773527	117773587	MACS_peak_1808	12	6.62617	FBXO21 (-145257), NOS1 (+26050)
chr12	117921328	117921370	MACS_peak_1809	10	5.52181	NOS1 (-121742), KSR2 (+484679)
chr12	118407138	118407365	MACS_peak_1810	43	23.7438	KSR2 (-1224)
chr12	118407371	118407519	MACS_peak_1811	18	9.93926	KSR2 (-1417)
chr12	118454227	118454735	MACS_peak_1812	169	93.3186	RFC5 (-25)
chr12	118952957	118952998	MACS_peak_1815	9	4.96963	SRRM4 (-466322), SUDS3 (+138620)
chr12	119142968	119143054	MACS_peak_1816	15	8.28272	SRRM4 (-276289), SUDS3 (+328653)
chr12	119145373	119145519	MACS_peak_1817	28	15.4611	SRRM4 (-273854), SUDS3 (+331088)
chr12	119290128	119290207	MACS_peak_1820	10	5.52181	SRRM4 (-129132), SUDS3 (+475810)
chr12	119390179	119390245	MACS_peak_1822	14	7.73054	SRRM4 (-29088), SUDS3 (+575854)
chr12	119513635	119513795	MACS_peak_1823	18	9.93926	HSPB8 (-102880), SRRM4 (+94415)
chr12	119782621	119782697	MACS_peak_1827	9	4.96963	TMEM233 (-248605), HSPB8 (+166064)
chr12	119835613	119835666	MACS_peak_1829	14	7.73054	TMEM233 (-195624), HSPB8 (+219045)
chr12	119918460	119918597	MACS_peak_1831	22	12.148	TMEM233 (-112735), HSPB8 (+301934)
chr12	119918821	119918883	MACS_peak_1832	13	7.17835	TMEM233 (-112412), HSPB8 (+302257)
chr12	120105705	120105864	MACS_peak_1833	13	7.17835	PRKAB1 (+24)
chr12	120553950	120554233	MACS_peak_1835	23	12.7002	RAB35 (+551), RAB35 (+551)
chr12	121790157	121790332	MACS_peak_1838	24	13.2523	ANAPC5 (+20)
chr12	121790334	121790539	MACS_peak_1839	25	13.8045	ANAPC5 (-172)
chr12	122116669	122116747	MACS_peak_1840	8	4.41745	TMEM120B (-33950), ORAI1 (+52253)
chr12	122326568	122326828	MACS_peak_1841	23	12.7002	PSMD9 (+52)
chr12	123237124	123237493	MACS_peak_1842	86	47.4876	DENR (-62)
chr12	123690986	123691087	MACS_peak_1843	11	6.07399	PITPNM2 (-96002), MPHOSPH9 (+15405)
chr12	123849701	123849855	MACS_peak_1846	15	8.28272	SETD8 (-18926), SBNO1 (-14790)
chr12	124059178	124059264	MACS_peak_1847	14	7.73054	RILPL1 (-40956), TMED2 (-9855)
chr12	124820393	124820431	MACS_peak_1849	9	4.96963	NCOR2 (+231598), ZNF664 (+362650)
chr12	124823911	124823953	MACS_peak_1850	8	4.41745	NCOR2 (+228078), ZNF664 (+366170)
chr12	124895606	124895655	MACS_peak_1851	14	7.73054	NCOR2 (+156379), ZNF664 (+437869)
chr12	124923278	124923377	MACS_peak_1852	36	19.8785	NCOR2 (+128682), ZNF664 (+465566)
chr12	124923916	124923995	MACS_peak_1853	12	6.62617	NCOR2 (+128054), ZNF664 (+466194)
chr12	125473504	125473896	MACS_peak_1856	68	37.5483	BRI3BP (-4494), DHX37 (-33)
chr12	125739773	125739857	MACS_peak_1857	26	14.3567	TMEM132B (-71347), AACS (+189890)
chr12	126190971	126191057	MACS_peak_1858	34	18.7742	TMEM132B (+379852)
chr12	127614950	127615004	MACS_peak_1862	12	6.62617	NONE
chr12	128831935	128831989	MACS_peak_1867	16	8.8349	TMEM132C (+80014), SLC15A4 (+476579)
chr12	129308466	129308736	MACS_peak_1870	37	20.4307	SLC15A4 (-60)
chr12	129325808	129326054	MACS_peak_1871	45	24.8482	SLC15A4 (-17390), GLT1D1 (-12150)
chr12	132341160	132341229	MACS_peak_1876	22	12.148	ULK1 (-38084), MMP17 (+28254)
chr12	132810190	132810582	MACS_peak_1877	51	28.1612	GALNT9 (+95519), NOC4L (+181393)
chr12	132953404	132954123	MACS_peak_1878	233	128.658	P2RX2 (-241639), GALNT9 (-47859)
chr12	132954264	132954567	MACS_peak_1879	70	38.6527	P2RX2 (-240987), GALNT9 (-48511)
chr12	133184159	133184525	MACS_peak_1881	60	33.1309	GALNT9 (-278437), P2RX2 (-11061)
chr12	133263869	133264021	MACS_peak_1882	25	13.8045	PXMP2 (-247), POLE (0)
chr13	21526640	21526731	MACS_peak_1885	10	5.52181	XPO4 (-49773), LATS2 (+109036)
chr13	21714455	21714875	MACS_peak_1886	37	20.4307	SAP18 (+12)
chr13	21750507	21750966	MACS_peak_1887	101	55.7703	SKA3 (+4), MRP63 (+365)
chr13	22178263	22178439	MACS_peak_1888	22	12.148	EFHA1 (+4)
chr13	22734887	22735013	MACS_peak_1889	10	5.52181	FGF9 (+489735)
chr13	22752219	22752274	MACS_peak_1890	9	4.96963	FGF9 (+507032)
chr13	23954273	23954323	MACS_peak_1891	10	5.52181	SACS (+53543), SGCG (+199238)
chr13	28325308	28325363	MACS_peak_1896	16	8.8349	GSX1 (-41444), POLR1D (+129420)
chr13	29371924	29371994	MACS_peak_1898	8	4.41745	MTUS2 (-226789), SLC46A3 (-78809)
chr13	30523727	30523798	MACS_peak_1900	23	12.7002	UBL3 (-98943), KATNAL1 (+357400)
chr13	31652425	31652472	MACS_peak_1905	16	8.8349	HSPH1 (+83668), ALOX5AP (+364834)
chr13	31736258	31736882	MACS_peak_1906	122	67.3661	HSPH1 (-453)
chr13	32441443	32441522	MACS_peak_1908	17	9.38708	FRY (-163954), RXFP2 (+127804)
chr13	34524170	34524269	MACS_peak_1910	12	6.62617	NBEA (-992204), RFC3 (+132014)
chr13	34829788	34829869	MACS_peak_1912	8	4.41745	NBEA (-686595), RFC3 (+437623)
chr13	36262144	36262197	MACS_peak_1914	11	6.07399	MAB21L1 (+253211), NBEA (+745747)
chr13	36556520	36556586	MACS_peak_1916	24	13.2523	MAB21L1 (-41171), DCLK1 (+148961)
chr13	37395353	37395390	MACS_peak_1918	11	6.07399	RFXAP (+2033), SMAD9 (+99037)
chr13	38224702	38224748	MACS_peak_1921	12	6.62617	POSTN (-51744), TRPC4 (+219214)
chr13	38781892	38782000	MACS_peak_1923	25	13.8045	TRPC4 (-338007), UFM1 (-141996)
chr13	39387600	39387702	MACS_peak_1924	36	19.8785	FREM2 (+126478), STOML3 (+177345)
chr13	39819129	39819193	MACS_peak_1927	18	9.93926	NHLRC3 (+206706), LHFP (+358195)
chr13	40207926	40207983	MACS_peak_1928	12	6.62617	LHFP (-30599), COG6 (-21809)
chr13	40750348	40750393	MACS_peak_1931	8	4.41745	FOXO1 (+490363), COG6 (+520607)
chr13	41706726	41707305	MACS_peak_1933	143	78.9619	KBTBD6 (-80)
chr13	42229616	42229654	MACS_peak_1935	9	4.96963	C13orf15 (+198093), KIAA0564 (+305586)
chr13	42845896	42846033	MACS_peak_1937	13	7.17835	AKAP11 (-324)
chr13	42846035	42846196	MACS_peak_1938	36	19.8785	AKAP11 (-173)
chr13	43214076	43214125	MACS_peak_1939	13	7.17835	DNAJC15 (-383261), TNFSF11 (+65810)
chr13	44157111	44157169	MACS_peak_1941	11	6.07399	ENOX1 (+46473), DNAJC15 (+559778)
chr13	44316533	44316594	MACS_peak_1943	16	8.8349	SERP2 (-631414), ENOX1 (-112951)
chr13	46507527	46507576	MACS_peak_1949	14	7.73054	SIAH3 (-81706), ZC3H13 (+119342)
chr13	48853821	48853871	MACS_peak_1953	13	7.17835	RB1 (-24037), ITM2B (+46572)
chr13	49067367	49067527	MACS_peak_1954	29	16.0133	LPAR6 (-79794), RCBTB2 (+39869)
chr13	49849866	49849934	MACS_peak_1959	23	12.7002	CDADC1 (+27853), CAB39L (+125835)
chr13	49917747	49917842	MACS_peak_1960	8	4.41745	CAB39L (+57940), CDADC1 (+95748)
chr13	50017873	50018449	MACS_peak_1961	94	51.905	CAB39L (-42426), SETDB2 (-7528)
chr13	52390777	52390822	MACS_peak_1964	8	4.41745	CCDC70 (-45317), DHRS12 (-12507)
chr13	52658842	52658953	MACS_peak_1965	23	12.7002	NEK5 (+44316), UTP14C (+55957)
chr13	53226371	53226531	MACS_peak_1966	16	8.8349	SUGT1 (-380)
chr13	53884031	53884100	MACS_peak_1968	15	8.28272	OLFM4 (+281190)
chr13	54132836	54132907	MACS_peak_1969	9	4.96963	OLFM4 (+529996)
chr13	54848233	54848280	MACS_peak_1971	9	4.96963	NONE
chr13	55379254	55379305	MACS_peak_1972	12	6.62617	NONE
chr13	56708346	56708397	MACS_peak_1975	14	7.73054	NONE
chr13	57750316	57750373	MACS_peak_1978	8	4.41745	PCDH17 (-455444)
chr13	58405759	58405822	MACS_peak_1980	27	14.9089	PCDH17 (+200002)
chr13	59909142	59909179	MACS_peak_1983	9	4.96963	DIAPH3 (+828958)
chr13	60792414	60792466	MACS_peak_1985	8	4.41745	TDRD3 (-178987), DIAPH3 (-54321)
chr13	63541342	63541442	MACS_peak_1988	14	7.73054	NONE
chr13	63900041	63900098	MACS_peak_1989	18	9.93926	NONE
chr13	64401698	64401763	MACS_peak_1991	12	6.62617	NONE
chr13	66337378	66337426	MACS_peak_1993	14	7.73054	NONE
chr13	67100640	67100682	MACS_peak_1995	15	8.28272	PCDH9 (+703807)
chr13	67998618	67998665	MACS_peak_1997	11	6.07399	PCDH9 (-194174)
chr13	70141398	70141464	MACS_peak_2002	20	11.0436	KLHL1 (+541194)
chr13	70598755	70598809	MACS_peak_2003	17	9.38708	KLHL1 (+83843)
chr13	71450249	71450332	MACS_peak_2004	11	6.07399	KLHL1 (-767666), DACH1 (+991039)
chr13	73355980	73356363	MACS_peak_2011	35	19.3263	PIBF1 (-58), DIS3 (+172)
chr13	73762230	73762275	MACS_peak_2012	9	4.96963	KLF5 (+129111), KLF12 (+945813)
chr13	74132121	74132173	MACS_peak_2013	13	7.17835	KLF5 (+499005), KLF12 (+575919)
chr13	74832276	74832375	MACS_peak_2015	8	4.41745	KLF12 (-124260)
chr13	75803180	75803244	MACS_peak_2017	22	12.148	TBC1D4 (+253038)
chr13	78167396	78167495	MACS_peak_2024	8	4.41745	SCEL (+57637), EDNRB (+326457)
chr13	79980148	79980328	MACS_peak_2027	24	13.2523	RBM26 (-315)
chr13	79980332	79980630	MACS_peak_2028	43	23.7438	RBM26 (-558)
chr13	83116942	83117027	MACS_peak_2033	18	9.93926	NONE
chr13	83300115	83300180	MACS_peak_2034	37	20.4307	NONE
chr13	83700966	83701003	MACS_peak_2036	9	4.96963	SLITRK1 (+755543)
chr13	84068646	84068744	MACS_peak_2037	16	8.8349	SLITRK1 (+387833)
chr13	85200064	85200200	MACS_peak_2038	33	18.222	SLITRK1 (-743604)
chr13	85210786	85210827	MACS_peak_2039	10	5.52181	SLITRK1 (-754279)
chr13	87100447	87100497	MACS_peak_2042	11	6.07399	SLITRK6 (-726989)
chr13	87802130	87802184	MACS_peak_2044	17	9.38708	SLITRK5 (-522713)
chr13	87828901	87828992	MACS_peak_2045	24	13.2523	SLITRK5 (-495923)
chr13	87918656	87918695	MACS_peak_2046	12	6.62617	SLITRK5 (-406194)
chr13	90152444	90152500	MACS_peak_2050	10	5.52181	NONE
chr13	90966551	90966864	MACS_peak_2051	97	53.5616	NONE
chr13	91802249	91802333	MACS_peak_2054	21	11.5958	GPC5 (-248644)
chr13	92368016	92368068	MACS_peak_2055	9	4.96963	GPC5 (+317107)
chr13	93886943	93886993	MACS_peak_2058	10	5.52181	GPC6 (+7890)
chr13	95153869	95153949	MACS_peak_2060	16	8.8349	DCT (-21973), TGDS (+94602)
chr13	95681467	95681536	MACS_peak_2063	13	7.17835	SOX21 (-317113), ABCC4 (+272185)
chr13	96086664	96086715	MACS_peak_2066	10	5.52181	ABCC4 (-133003), CLDN10 (-118257)
chr13	96289855	96289905	MACS_peak_2067	14	7.73054	DZIP1 (+7077), CLDN10 (+84933)
chr13	96706086	96706197	MACS_peak_2069	15	8.28272	UGGT2 (-406)
chr13	96938130	96938172	MACS_peak_2070	11	6.07399	HS6ST3 (+195058), OXGR1 (+708453)
chr13	97417829	97417905	MACS_peak_2071	25	13.8045	OXGR1 (+228737), HS6ST3 (+674774)
chr13	100129357	100129647	MACS_peak_2076	24	13.2523	GPR183 (-169753), TM9SF2 (-24226)
chr13	101126687	101126751	MACS_peak_2078	35	19.3263	A2LD1 (+59337), PCCA (+385450)
chr13	101459028	101459120	MACS_peak_2079	12	6.62617	TMTC4 (-131971), NALCN (+609739)
chr13	101469539	101469610	MACS_peak_2080	26	14.3567	TMTC4 (-142472), NALCN (+599238)
chr13	102012518	102012589	MACS_peak_2082	22	12.148	TMTC4 (-685451), NALCN (+56259)
chr13	102473106	102473164	MACS_peak_2083	9	4.96963	ITGBL1 (+368169), FGF14 (+580989)
chr13	102927577	102927650	MACS_peak_2085	10	5.52181	FGF14 (+126510), ITGBL1 (+822648)
chr13	103466426	103466468	MACS_peak_2087	13	7.17835	BIVM-ERCC5 (+6951), SLC10A2 (+252749)
chr13	104189517	104189563	MACS_peak_2089	9	4.96963	SLC10A2 (-470344)
chr13	105007351	105007425	MACS_peak_2091	14	7.73054	NONE
chr13	105828660	105828832	MACS_peak_2093	49	27.0569	DAOA (-289819)
chr13	105887627	105887738	MACS_peak_2094	26	14.3567	DAOA (-230882)
chr13	106862557	106862597	MACS_peak_2096	8	4.41745	EFNB2 (+324811), DAOA (+744012)
chr13	109242027	109242070	MACS_peak_2101	10	5.52181	MYO16 (-6451), TNFSF13B (+320072)
chr13	109649637	109649753	MACS_peak_2102	27	14.9089	MYO16 (+401195), IRS2 (+789219)
chr13	109946432	109946503	MACS_peak_2103	17	9.38708	IRS2 (+492446), MYO16 (+697968)
chr13	110133849	110133901	MACS_peak_2104	15	8.28272	IRS2 (+305039), MYO16 (+885375)
chr13	110264781	110264821	MACS_peak_2105	9	4.96963	IRS2 (+174113)
chr13	111685603	111685695	MACS_peak_2108	16	8.8349	ARHGEF7 (-81975), ING1 (+318290)
chr13	112252731	112252774	MACS_peak_2109	8	4.41745	SOX1 (-469160), C13orf16 (+279738)
chr13	112733447	112733500	MACS_peak_2110	15	8.28272	SPACA7 (-297177), SOX1 (+11561)
chr13	113809281	113809341	MACS_peak_2113	24	13.2523	PROZ (-3657)
chr13	113951488	113951552	MACS_peak_2114	8	4.41745	LAMP1 (+51)
chr13	114150349	114150407	MACS_peak_2115	15	8.28272	TFDP1 (-88678), TMCO3 (+5070)
chr13	114518220	114518803	MACS_peak_2117	96	53.0094	GAS6 (+48534), FAM70B (+56296)
chr13	115047238	115047376	MACS_peak_2119	12	6.62617	UPF3A (+248)
chr14	20424469	20424558	MACS_peak_2121	15	8.28272	OR4K15 (-19164), OR4K1 (+20747)
chr14	20811481	20811638	MACS_peak_2123	16	8.8349	PARP2 (-213)
chr14	20811695	20811917	MACS_peak_2124	24	13.2523	PARP2 (+33)
chr14	21571998	21572418	MACS_peak_2126	61	33.683	ZNF219 (-5035), OR5AU1 (+51976)
chr14	21852020	21852261	MACS_peak_2127	22	12.148	SUPT16H (+284)
chr14	21910792	21910915	MACS_peak_2128	18	9.93926	CHD8 (-10987), RAB2B (+34278)
chr14	22502092	22502139	MACS_peak_2131	13	7.17835	TCRDV2 (-425973), TCRA (+30771)
chr14	22520543	22520683	MACS_peak_2132	45	24.8482	TCRDV2 (-407476), TCRA (+49268)
chr14	23299049	23299148	MACS_peak_2133	12	6.62617	MRPL52 (+7)
chr14	24266507	24266586	MACS_peak_2134	31	17.1176	DHRS4 (-156418), DHRS2 (+160974)
chr14	24583698	24583944	MACS_peak_2135	18	9.93926	DCAF11 (-85)
chr14	24583987	24584149	MACS_peak_2136	20	11.0436	DCAF11 (+162)
chr14	24682723	24682886	MACS_peak_2137	14	7.73054	TSSK4 (+7879), NEDD8-MDP1 (+18771)
chr14	27129333	27129381	MACS_peak_2144	14	7.73054	NOVA1 (-62397)
chr14	32867991	32868048	MACS_peak_2152	11	6.07399	NPAS3 (-540439), AKAP6 (+69541)
chr14	32919524	32919569	MACS_peak_2153	9	4.96963	NPAS3 (-488912), AKAP6 (+121068)
chr14	34840302	34840367	MACS_peak_2158	25	13.8045	EGLN3 (-420051), SPTSSA (+91133)
chr14	38052416	38052537	MACS_peak_2161	33	18.222	SLC25A21 (-410612), FOXA1 (+12012)
chr14	38510832	38510888	MACS_peak_2163	9	4.96963	SSTR1 (-166344), TTC6 (+246385)
chr14	38688633	38688735	MACS_peak_2165	15	8.28272	SSTR1 (+11480), CLEC14A (+36890)
chr14	39060354	39060412	MACS_peak_2166	11	6.07399	CLEC14A (-334809), SEC23A (+512054)
chr14	39072274	39072399	MACS_peak_2167	16	8.8349	CLEC14A (-346763), SEC23A (+500100)
chr14	39463107	39463150	MACS_peak_2169	11	6.07399	CLEC14A (-737555), SEC23A (+109308)
chr14	39485830	39485883	MACS_peak_2170	20	11.0436	CLEC14A (-760283), SEC23A (+86580)
chr14	39643965	39644466	MACS_peak_2171	75	41.4136	TRAPPC6B (-4582), PNN (-171)
chr14	39923984	39924124	MACS_peak_2172	32	17.6698	CTAGE5 (+187726)
chr14	40326420	40326498	MACS_peak_2173	23	12.7002	CTAGE5 (+590131)
chr14	40562058	40562117	MACS_peak_2174	16	8.8349	CTAGE5 (+825760)
chr14	40698720	40698827	MACS_peak_2175	22	12.148	CTAGE5 (+962446)
chr14	41837602	41837679	MACS_peak_2177	32	17.6698	LRFN5 (-239123)
chr14	42342586	42342665	MACS_peak_2178	20	11.0436	LRFN5 (+265862)
chr14	42540100	42540170	MACS_peak_2179	14	7.73054	LRFN5 (+463371)
chr14	43088158	43088206	MACS_peak_2180	10	5.52181	NONE
chr14	44337041	44337078	MACS_peak_2185	8	4.41745	FSCB (+639439)
chr14	46839428	46839473	MACS_peak_2187	12	6.62617	RPL10L (+281577)
chr14	47776009	47776102	MACS_peak_2188	19	10.4914	RPL10L (-655028), MDGA2 (+368101)
chr14	49299297	49299402	MACS_peak_2191	21	11.5958	RPS29 (+753744)
chr14	49679891	49679957	MACS_peak_2193	18	9.93926	RPS29 (+373170)
chr14	50532986	50533038	MACS_peak_2194	11	6.07399	METTL21D (+50285), ARF6 (+173276)
chr14	51929504	51929595	MACS_peak_2197	9	4.96963	FRMD6 (-189026), TMX1 (+222664)
chr14	52732486	52732551	MACS_peak_2198	16	8.8349	PTGDR (-1912)
chr14	53647135	53647277	MACS_peak_2200	15	8.28272	DDHD1 (-27160), BMP4 (+774064)
chr14	54184137	54184281	MACS_peak_2201	16	8.8349	DDHD1 (-564163), BMP4 (+237061)
chr14	54523661	54523705	MACS_peak_2202	10	5.52181	CDKN3 (-339990), BMP4 (-102413)
chr14	56354334	56354379	MACS_peak_2204	10	5.52181	PELI2 (-230736), KTN1 (+307432)
chr14	56571006	56571054	MACS_peak_2205	13	7.17835	PELI2 (-14063), KTN1 (+524105)
chr14	57742074	57742220	MACS_peak_2206	27	14.9089	NAA30 (-115124), EXOC5 (-6530)
chr14	58362235	58362347	MACS_peak_2207	26	14.3567	SLC35F4 (-29699), C14orf37 (+256556)
chr14	59440312	59440352	MACS_peak_2208	8	4.41745	DAAM1 (-215067), DACT1 (+335575)
chr14	60174357	60174482	MACS_peak_2210	9	4.96963	RTN1 (+163137), JKAMP (+223259)
chr14	61366758	61366831	MACS_peak_2211	14	7.73054	TRMT5 (+80987), MNAT1 (+165336)
chr14	61447492	61447678	MACS_peak_2213	19	10.4914	SLC38A6 (-247), TRMT5 (+197)
chr14	61655311	61655373	MACS_peak_2214	9	4.96963	TMEM30B (+93188), SLC38A6 (+207510)
chr14	61656221	61656257	MACS_peak_2215	8	4.41745	TMEM30B (+92291), SLC38A6 (+208407)
chr14	61677472	61677512	MACS_peak_2216	9	4.96963	TMEM30B (+71038), SLC38A6 (+229660)
chr14	61789527	61789694	MACS_peak_2217	12	6.62617	HIF1A (-372508), PRKCH (+1096)
chr14	62356298	62356369	MACS_peak_2220	8	4.41745	SYT16 (-106207), SNAPC1 (+127259)
chr14	63862216	63862454	MACS_peak_2222	22	12.148	GPHB5 (-76742), PPP2R5E (+147744)
chr14	64056944	64056984	MACS_peak_2224	8	4.41745	PPP2R5E (-46885), SGPP1 (+137792)
chr14	64108258	64108565	MACS_peak_2225	26	14.3567	PPP2R5E (-98333), SGPP1 (+86344)
chr14	64420240	64420282	MACS_peak_2227	10	5.52181	SYNE2 (+100578), ESR2 (+340867)
chr14	64854502	64854778	MACS_peak_2228	28	15.4611	MTHFD1 (-119)
chr14	65232806	65232919	MACS_peak_2229	14	7.73054	PLEKHG3 (+38552), SPTB (+57000)
chr14	65326393	65326440	MACS_peak_2230	14	7.73054	CHURC1-FNTB (-54662), SPTB (-36554)
chr14	65380864	65381433	MACS_peak_2231	114	62.9486	CHURC1-FNTB (+70)
chr14	65710765	65710851	MACS_peak_2232	16	8.8349	FUT8 (-166502), MAX (-141581)
chr14	65832040	65832085	MACS_peak_2234	8	4.41745	MAX (-262836), FUT8 (-45247)
chr14	65997464	65997565	MACS_peak_2235	12	6.62617	GPHN (-976610), FUT8 (+120205)
chr14	66165869	66165918	MACS_peak_2236	8	4.41745	GPHN (-808231), FUT8 (+288584)
chr14	66355260	66355306	MACS_peak_2237	10	5.52181	GPHN (-618842), FUT8 (+477973)
chr14	66471024	66471124	MACS_peak_2238	8	4.41745	GPHN (-503051), FUT8 (+593764)
chr14	67512096	67512504	MACS_peak_2241	114	62.9486	MPP5 (-195721), GPHN (+538175)
chr14	67512518	67512560	MACS_peak_2242	14	7.73054	MPP5 (-195482), GPHN (+538414)
chr14	68809266	68809322	MACS_peak_2243	13	7.17835	ZFP36L1 (+453666), RAD51B (+522798)
chr14	69140606	69140681	MACS_peak_2244	9	4.96963	ZFP36L1 (+122316), RAD51B (+854148)
chr14	69864871	69865312	MACS_peak_2247	74	40.8614	SLC39A9 (-293), ERH (-71)
chr14	69913633	69913704	MACS_peak_2248	19	10.4914	KIAA0247 (-164641), SLC39A9 (+48284)
chr14	70233571	70233939	MACS_peak_2250	34	18.7742	SRSF5 (-79)
chr14	71347813	71347889	MACS_peak_2252	24	13.2523	MAP3K9 (-71963), PCNX (-26271)
chr14	71786768	71787160	MACS_peak_2253	74	40.8614	SIPA1L1 (-209065), PCNX (+412842)
chr14	73327736	73327794	MACS_peak_2259	8	4.41745	DPF3 (+33044), RGS6 (+928609)
chr14	74318525	74318698	MACS_peak_2262	26	14.3567	PTGR2 (+78)
chr14	76122614	76122697	MACS_peak_2266	8	4.41745	TTLL5 (-4895), C14orf1 (+4882)
chr14	76738752	76738970	MACS_peak_2269	39	21.5351	ESRRB (-98829), IFT43 (+286765)
chr14	76738974	76739311	MACS_peak_2270	60	33.1309	ESRRB (-98547), IFT43 (+287047)
chr14	76765943	76766003	MACS_peak_2271	18	9.93926	ESRRB (-71717), IFT43 (+313877)
chr14	77923786	77924433	MACS_peak_2278	115	63.5008	AHSA1 (-263), C14orf133 (-127)
chr14	77949964	77950035	MACS_peak_2279	17	9.38708	ISM2 (+15210), AHSA1 (+25627)
chr14	78696640	78696697	MACS_peak_2282	23	12.7002	NRXN3 (-173424), ADCK1 (+430243)
chr14	80311891	80311970	MACS_peak_2288	26	14.3567	DIO2 (+366039)
chr14	80312060	80312294	MACS_peak_2289	41	22.6394	DIO2 (+365793)
chr14	80876841	80876896	MACS_peak_2291	11	6.07399	DIO2 (-198899), CEP128 (+529015)
chr14	81673482	81673534	MACS_peak_2293	10	5.52181	GTF2A1 (+13786), TSHR (+251639)
chr14	81687414	81687798	MACS_peak_2294	31	17.1176	GTF2A1 (-312)
chr14	82309176	82309234	MACS_peak_2296	8	4.41745	SEL1L (-309000)
chr14	82466346	82466471	MACS_peak_2297	32	17.6698	SEL1L (-466204)
chr14	86682189	86682272	MACS_peak_2302	26	14.3567	FLRT2 (+685743)
chr14	87135011	87135049	MACS_peak_2303	10	5.52181	NONE
chr14	87259888	87259950	MACS_peak_2304	12	6.62617	NONE
chr14	87448879	87448918	MACS_peak_2305	11	6.07399	NONE
chr14	88682081	88682121	MACS_peak_2308	9	4.96963	KCNK10 (+107492), GPR65 (+210633)
chr14	89467835	89467890	MACS_peak_2309	20	11.0436	TTC8 (+176945), FOXN3 (+617631)
chr14	89826582	89826705	MACS_peak_2311	21	11.5958	FOXN3 (+258850), TTC8 (+535726)
chr14	90663312	90663358	MACS_peak_2313	12	6.62617	PSMC1 (-59559), KCNK13 (+135227)
chr14	91510534	91510683	MACS_peak_2315	32	17.6698	TTC7B (-227848), RPS6KA5 (+16384)
chr14	92839284	92839342	MACS_peak_2317	9	4.96963	RIN3 (-140812), SLC24A4 (+49161)
chr14	93566864	93566983	MACS_peak_2319	32	17.6698	ITPK1 (+15339), CHGA (+177479)
chr14	94837454	94837519	MACS_peak_2321	10	5.52181	SERPINA6 (-47799), SERPINA1 (+19542)
chr14	94930599	94930664	MACS_peak_2322	18	9.93926	SERPINA11 (-11510), SERPINA9 (+12038)
chr14	95007176	95007230	MACS_peak_2324	18	9.93926	SERPINA12 (-23022), SERPINA4 (-20580)
chr14	95067364	95067420	MACS_peak_2325	16	8.8349	SERPINA3 (-11242), SERPINA5 (+19661)
chr14	96236695	96236767	MACS_peak_2328	27	14.9089	C14orf132 (-268930), TCL1A (-56198)
chr14	96987169	96987208	MACS_peak_2330	9	4.96963	VRK1 (-276495), PAPOLA (+18476)
chr14	97263471	97263695	MACS_peak_2331	17	9.38708	VRK1 (-101)
chr14	97499131	97499231	MACS_peak_2333	17	9.38708	VRK1 (+235497)
chr14	97649652	97649701	MACS_peak_2335	10	5.52181	VRK1 (+385993)
chr14	97679396	97679441	MACS_peak_2336	9	4.96963	VRK1 (+415735)
chr14	98857306	98857345	MACS_peak_2339	11	6.07399	BCL11B (+880496)
chr14	99176731	99177014	MACS_peak_2341	24	13.2523	BCL11B (+560949)
chr14	99505165	99505227	MACS_peak_2343	15	8.28272	BCL11B (+232626)
chr14	99828600	99828723	MACS_peak_2346	10	5.52181	BCL11B (-90840), SETD3 (+118564)
chr14	100394086	100394628	MACS_peak_2347	57	31.4743	EVL (-137394), EML1 (+134612)
chr14	100474090	100474165	MACS_peak_2348	18	9.93926	EVL (-57623), EML1 (+214383)
chr14	100705110	100705215	MACS_peak_2349	9	4.96963	YY1 (+61)
chr14	101678697	101678788	MACS_peak_2352	10	5.52181	DIO3 (-348945), RTL1 (-327559)
chr14	102074093	102074361	MACS_peak_2353	44	24.296	PPP2R5C (-153908), DIO3 (+46539)
chr14	102249383	102249513	MACS_peak_2355	12	6.62617	DYNC1H1 (-181417), PPP2R5C (+21313)
chr14	102414192	102414934	MACS_peak_2356	446	246.273	DYNC1H1 (-16302), PPP2R5C (+186428)
chr14	103099104	103099152	MACS_peak_2358	12	6.62617	TRAF3 (-144688), RCOR1 (+40132)
chr14	103800078	103800563	MACS_peak_2359	111	61.2921	EIF5 (-172)
chr14	104446699	104446783	MACS_peak_2360	13	7.17835	ASPG (-105282), TDRD9 (+51924)
chr14	105711898	105711945	MACS_peak_2365	11	6.07399	BTBD6 (-2957)
chr14	105987934	105988044	MACS_peak_2366	18	9.93926	TMEM121 (-4964)
chr14	106039577	106039661	MACS_peak_2367	9	4.96963	TMEM121 (+46666), IGHE (+289843)
chr14	106040025	106040091	MACS_peak_2369	13	7.17835	TMEM121 (+47105), IGHE (+289404)
chr14	106043578	106043693	MACS_peak_2370	16	8.8349	TMEM121 (+50683), IGHE (+285826)
chr14	106044722	106044827	MACS_peak_2371	15	8.28272	TMEM121 (+51822), IGHE (+284687)
chr14	106415270	106415319	MACS_peak_2372	15	8.28272	DKFZp686O16217 (-84449), ADAM6 (+23063)
chr14	106947665	106947742	MACS_peak_2375	10	5.52181	ADAM6 (-509346)
chr15	20206738	20206776	MACS_peak_2376	10	5.52181	HERC2P3 (+504676)
chr15	22833078	22833543	MACS_peak_2378	88	48.5919	TUBGCP5 (-84)
chr15	25079861	25079900	MACS_peak_2380	10	5.52181	SNRPN (-21817), C15orf2 (+159340)
chr15	25089264	25089300	MACS_peak_2381	9	4.96963	SNRPN (-12416), C15orf2 (+168741)
chr15	25360690	25360758	MACS_peak_2382	29	16.0133	SNURF (+160654), UBE3A (+323451)
chr15	26245033	26245144	MACS_peak_2384	17	9.38708	ATP10A (-136740), GABRB3 (+773134)
chr15	27419717	27419774	MACS_peak_2386	25	13.8045	GABRG3 (+203317), OCA2 (+924712)
chr15	27875162	27875244	MACS_peak_2388	14	7.73054	OCA2 (+469255), GABRG3 (+658774)
chr15	28265187	28265224	MACS_peak_2389	11	6.07399	OCA2 (+79252)
chr15	29277050	29277157	MACS_peak_2390	12	6.62617	APBA2 (+63261), NDNL2 (+284916)
chr15	29337253	29337307	MACS_peak_2391	10	5.52181	APBA2 (+123437), NDNL2 (+224740)
chr15	29348817	29348872	MACS_peak_2392	14	7.73054	APBA2 (+135002), NDNL2 (+213175)
chr15	29771807	29771914	MACS_peak_2394	12	6.62617	NDNL2 (-209841), FAM189A1 (+91066)
chr15	30270926	30270998	MACS_peak_2397	18	9.93926	TJP1 (-156256), CHRFAM7A (+414902)
chr15	30618353	30618691	MACS_peak_2398	87	48.0398	TJP1 (-503816), CHRFAM7A (+67342)
chr15	30864527	30864614	MACS_peak_2399	14	7.73054	CHRFAM7A (-178707), ARHGAP11B (-54308)
chr15	32515214	32515283	MACS_peak_2404	20	11.0436	ARHGAP11A (-392442), CHRNA7 (+192558)
chr15	33002710	33002768	MACS_peak_2405	22	12.148	GREM1 (-7466), SCG5 (+68869)
chr15	34464911	34464997	MACS_peak_2407	12	6.62617	C15orf24 (-70901), C15orf29 (+37343)
chr15	34807476	34807581	MACS_peak_2408	19	10.4914	GOLGA8A (-125528), GOLGA8B (+20693)
chr15	34880573	34880960	MACS_peak_2409	49	27.0569	GOLGA8B (-52545), GJD2 (+165922)
chr15	38348872	38348908	MACS_peak_2415	9	4.96963	SPRED1 (-196162), TMCO5A (+121432)
chr15	38397884	38397934	MACS_peak_2416	12	6.62617	SPRED1 (-147143), TMCO5A (+170451)
chr15	40074814	40075307	MACS_peak_2419	115	63.5008	GPR176 (+138032), THBS1 (+201781)
chr15	40169020	40169107	MACS_peak_2420	21	11.5958	GPR176 (+44029), THBS1 (+295784)
chr15	40361349	40361515	MACS_peak_2421	14	7.73054	SRP14 (-30043), BMF (+39643)
chr15	40361527	40361631	MACS_peak_2422	11	6.07399	SRP14 (-30190), BMF (+39496)
chr15	40452951	40453504	MACS_peak_2423	93	51.3528	BUB1B (+18)
chr15	41408585	41409005	MACS_peak_2426	39	21.5351	INO80 (-455)
chr15	41718880	41718962	MACS_peak_2427	9	4.96963	ITPKA (-67135), RTF1 (+9619)
chr15	41892085	41892188	MACS_peak_2428	30	16.5654	MGA (-60473), TYRO3 (+40917)
chr15	41948527	41948587	MACS_peak_2430	10	5.52181	MGA (-4053)
chr15	43460339	43460401	MACS_peak_2435	16	8.8349	CCNDBP1 (-17096), TMEM62 (+34648)
chr15	44580484	44581095	MACS_peak_2438	210	115.958	CASC4 (-119)
chr15	45003405	45003606	MACS_peak_2439	20	11.0436	B2M (-179)
chr15	47893279	47893327	MACS_peak_2445	8	4.41745	SEMA6D (-117383)
chr15	47933600	47933646	MACS_peak_2446	10	5.52181	SEMA6D (-77063)
chr15	48208010	48208093	MACS_peak_2447	8	4.41745	SLC24A5 (-205117), SEMA6D (+197366)
chr15	49188405	49188513	MACS_peak_2449	26	14.3567	EID1 (+18169), SHC4 (+67182)
chr15	49731460	49731522	MACS_peak_2450	25	13.8045	FGF7 (+16116), ATP8B4 (+679928)
chr15	49912971	49913098	MACS_peak_2451	12	6.62617	FGF7 (+197660), ATP8B4 (+498384)
chr15	50003230	50003283	MACS_peak_2452	10	5.52181	FGF7 (+287882), ATP8B4 (+408162)
chr15	50365113	50365180	MACS_peak_2453	27	14.9089	ATP8B4 (+46272), FGF7 (+649772)
chr15	50779550	50779593	MACS_peak_2455	10	5.52181	USP50 (+59330), USP8 (+62993)
chr15	51268112	51268182	MACS_peak_2456	8	4.41745	AP4E1 (+67278), CYP19A1 (+362648)
chr15	51818296	51818405	MACS_peak_2458	16	8.8349	DMXL2 (+96616), GLDN (+184638)
chr15	54050174	54050216	MACS_peak_2463	9	4.96963	ONECUT1 (-967986), UNC13C (-254906)
chr15	54747360	54747405	MACS_peak_2464	8	4.41745	UNC13C (+442282), RSL24D1 (+741848)
chr15	55391244	55391292	MACS_peak_2466	17	9.38708	RSL24D1 (+97963)
chr15	55489010	55489425	MACS_peak_2467	63	34.7874	RSL24D1 (+13)
chr15	56657533	56657712	MACS_peak_2469	24	13.2523	RFX7 (-122140), MNS1 (+99712)
chr15	57379221	57379322	MACS_peak_2470	25	13.8045	CGNL1 (-289431), TCF12 (+168439)
chr15	57570914	57571010	MACS_peak_2471	23	12.7002	CGNL1 (-97741), TCF12 (+360129)
chr15	58508760	58508816	MACS_peak_2473	12	6.62617	LIPC (-215387), AQP9 (+78380)
chr15	59257490	59257570	MACS_peak_2475	9	4.96963	SLTM (-31678), RNF111 (-22335)
chr15	60087413	60087480	MACS_peak_2476	14	7.73054	FOXB1 (-208974), BNIP2 (-105805)
chr15	60289660	60289729	MACS_peak_2477	11	6.07399	BNIP2 (-308053), FOXB1 (-6726)
chr15	61026107	61026159	MACS_peak_2478	9	4.96963	RORA (-106404)
chr15	61296442	61296497	MACS_peak_2480	14	7.73054	RORA (-376741)
chr15	62380949	62381009	MACS_peak_2484	18	9.93926	C2CD4A (+21803), C2CD4B (+76503)
chr15	63040681	63040732	MACS_peak_2488	14	7.73054	TPM1 (-294131), TLN2 (+101197)
chr15	63839921	63840111	MACS_peak_2489	82	45.2789	USP3 (+43206), HERC1 (+286131)
chr15	64036304	64036407	MACS_peak_2490	42	23.1916	HERC1 (+89791), USP3 (+239546)
chr15	64126123	64126523	MACS_peak_2491	50	27.6091	HERC1 (-176)
chr15	65588420	65588457	MACS_peak_2496	8	4.41745	PARP16 (-9421), IGDCC3 (+81939)
chr15	65728645	65728702	MACS_peak_2497	8	4.41745	IGDCC4 (-13264), DPP8 (+81361)
chr15	66648784	66649272	MACS_peak_2498	136	75.0966	TIPIN (+26)
chr15	66797171	66797261	MACS_peak_2499	9	4.96963	ZWILCH (-215), RPL4 (-23)
chr15	66797306	66797524	MACS_peak_2500	32	17.6698	RPL4 (-222), ZWILCH (-16)
chr15	67882742	67882821	MACS_peak_2503	20	11.0436	SKOR1 (-235159), MAP2K5 (+47761)
chr15	68197375	68197464	MACS_peak_2505	9	4.96963	PIAS1 (-149152), SKOR1 (+79479)
chr15	68635327	68635386	MACS_peak_2506	14	7.73054	FEM1B (+65216), ITGA11 (+89135)
chr15	69452834	69453009	MACS_peak_2511	18	9.93926	GLCE (-51)
chr15	70575275	70575376	MACS_peak_2513	13	7.17835	TLE3 (-185070), UACA (+480524)
chr15	72028295	72028700	MACS_peak_2517	56	30.9221	NR2E3 (-74396), THSD4 (+594710)
chr15	73113463	73113533	MACS_peak_2519	23	12.7002	NEO1 (-231327), ADPGK (-37372)
chr15	73925691	73925886	MACS_peak_2520	15	8.28272	NPTN (-36)
chr15	74392424	74392605	MACS_peak_2522	14	7.73054	ISLR2 (-30228), PML (+105501)
chr15	74590584	74590648	MACS_peak_2524	12	6.62617	CCDC33 (+61949), CYP11A1 (+69465)
chr15	74594144	74594248	MACS_peak_2525	19	10.4914	CCDC33 (+65529), CYP11A1 (+65885)
chr15	75287548	75287880	MACS_peak_2526	56	30.9221	SCAMP5 (-162)
chr15	75315679	75316105	MACS_peak_2528	115	63.5008	PPCDC (-35)
chr15	75932488	75932946	MACS_peak_2529	100	55.2181	IMP3 (-53)
chr15	76024220	76024259	MACS_peak_2530	11	6.07399	UBE2Q2 (-111382), CSPG4 (-19051)
chr15	76603717	76604108	MACS_peak_2531	82	45.2789	ETFA (-103)
chr15	78602771	78602819	MACS_peak_2536	8	4.41745	CRABP1 (-29871), WDR61 (-10855)
chr15	78730119	78730668	MACS_peak_2537	234	129.21	IREB2 (-124)
chr15	80580646	80580697	MACS_peak_2539	16	8.8349	ARNT2 (-116020), FAH (+135439)
chr15	81551061	81551139	MACS_peak_2541	12	6.62617	IL16 (+33460), STARD5 (+65424)
chr15	81857628	81857777	MACS_peak_2543	37	20.4307	TMC3 (-191285), MEX3B (+480658)
chr15	82159679	82159778	MACS_peak_2545	14	7.73054	TMC3 (-493311), MEX3B (+178632)
chr15	83654647	83655027	MACS_peak_2550	44	24.296	HOMER2 (-33361), BTBD1 (+81269)
chr15	84623547	84623620	MACS_peak_2552	8	4.41745	ZSCAN2 (-520665), ADAMTSL3 (+300746)
chr15	85197310	85197873	MACS_peak_2553	126	69.5748	NMB (+4210), SCAND2 (+22901)
chr15	86439508	86439852	MACS_peak_2554	101	55.7703	AGBL1 (-245562), KLHL25 (-101491)
chr15	87645575	87645657	MACS_peak_2556	11	6.07399	AGBL1 (+960374)
chr15	87678829	87678874	MACS_peak_2557	10	5.52181	AGBL1 (+993610)
chr15	88112672	88112723	MACS_peak_2559	15	8.28272	NTRK3 (+687264)
chr15	88756722	88756813	MACS_peak_2560	12	6.62617	NTRK3 (+43194)
chr15	89341027	89341085	MACS_peak_2562	8	4.41745	ACAN (-5618), ISG20 (+159017)
chr15	89956056	89956126	MACS_peak_2565	26	14.3567	POLG (-78065), RHCG (+83708)
chr15	91623750	91623788	MACS_peak_2569	12	6.62617	VPS33B (-57936), SV2B (-19413)
chr15	91847786	91847879	MACS_peak_2570	12	6.62617	SLCO3A1 (-549105), SV2B (+204651)
chr15	92174990	92175069	MACS_peak_2571	9	4.96963	SLCO3A1 (-221908), SV2B (+531848)
chr15	92226527	92226613	MACS_peak_2573	18	9.93926	SLCO3A1 (-170368), SV2B (+583388)
chr15	92389424	92389559	MACS_peak_2574	21	11.5958	SLCO3A1 (-7446), SV2B (+746310)
chr15	92849348	92849427	MACS_peak_2576	10	5.52181	ST8SIA2 (-87752), SLCO3A1 (+452450)
chr15	94010943	94011005	MACS_peak_2579	21	11.5958	MCTP2 (-830456), RGMA (-393758)
chr15	94211182	94211282	MACS_peak_2581	10	5.52181	MCTP2 (-630198), RGMA (-594016)
chr15	95353126	95353179	MACS_peak_2584	8	4.41745	MCTP2 (+511723)
chr15	95982500	95982585	MACS_peak_2586	20	11.0436	NR2F2 (-891568)
chr15	96803777	96803874	MACS_peak_2590	9	4.96963	NR2F2 (-70285)
chr15	97445619	97445669	MACS_peak_2592	14	7.73054	NR2F2 (+571533)
chr15	98158612	98158698	MACS_peak_2595	24	13.2523	ARRDC4 (-345278)
chr15	99410373	99410413	MACS_peak_2596	8	4.41745	PGPEP1L (+138492), IGF1R (+217632)
chr15	99791256	99791654	MACS_peak_2598	145	80.0663	TTC23 (-1640)
chr15	100899365	100899408	MACS_peak_2599	16	8.8349	ADAMTS17 (-17204), CERS3 (+185538)
chr15	100937654	100937703	MACS_peak_2600	9	4.96963	ADAMTS17 (-55496), CERS3 (+147246)
chr15	101037415	101037498	MACS_peak_2601	8	4.41745	ADAMTS17 (-155274), CERS3 (+47468)
chr15	101481371	101481713	MACS_peak_2603	59	32.5787	LRRK1 (+22082), CHSY1 (+310595)
chr15	102500245	102500310	MACS_peak_2605	12	6.62617	WASH3P (-738)
chr16	219752	219851	MACS_peak_2606	45	24.8482	HBA2 (-3044)
chr16	742891	742941	MACS_peak_2608	13	7.17835	METRN (-22257), STUB1 (+12801)
chr16	1126068	1126178	MACS_peak_2609	10	5.52181	SSTR5 (+3367), C1QTNF8 (+20121)
chr16	1603182	1603368	MACS_peak_2610	20	11.0436	TMEM204 (+19340), IFT140 (+58834)
chr16	2014733	2015126	MACS_peak_2611	64	35.3396	RNF151 (-1945), RPS2 (-103)
chr16	2760669	2760733	MACS_peak_2613	10	5.52181	PRSS27 (+9851), KCTD5 (+28206)
chr16	3074203	3074523	MACS_peak_2615	34	18.7742	HCFC1R1 (-76), THOC6 (+331)
chr16	3238078	3238164	MACS_peak_2617	11	6.07399	OR1F1 (-16126), CASP14L (+43901)
chr16	3239641	3239746	MACS_peak_2618	12	6.62617	OR1F1 (-14553), CASP14L (+45474)
chr16	3248073	3248182	MACS_peak_2619	25	13.8045	OR1F1 (-6119), CASP14L (+53908)
chr16	3507612	3507721	MACS_peak_2622	12	6.62617	NAA60 (-325)
chr16	3899370	3899471	MACS_peak_2623	13	7.17835	TRAP1 (-131823), CREBBP (+30700)
chr16	4274123	4274164	MACS_peak_2625	8	4.41745	ADCY9 (-107958), SRL (+17937)
chr16	4475741	4475900	MACS_peak_2626	14	7.73054	DNAJA3 (+15)
chr16	4524558	4524874	MACS_peak_2627	50	27.6091	HMOX2 (-1625), NMRAL1 (+180)
chr16	4665983	4666112	MACS_peak_2629	13	7.17835	C16orf5 (-77232), MGRN1 (-8777)
chr16	4666141	4666449	MACS_peak_2630	64	35.3396	C16orf5 (-77479), MGRN1 (-8530)
chr16	4818589	4819071	MACS_peak_2631	64	35.3396	ZNF500 (-1664)
chr16	5742154	5742225	MACS_peak_2633	9	4.96963	ALG1 (+620380)
chr16	6281215	6281262	MACS_peak_2636	10	5.52181	NONE
chr16	6657579	6657646	MACS_peak_2638	12	6.62617	RBFOX1 (-725138)
chr16	6941465	6941505	MACS_peak_2639	10	5.52181	RBFOX1 (-441266)
chr16	6942770	6942834	MACS_peak_2640	33	18.222	RBFOX1 (-439949)
chr16	7190144	7190210	MACS_peak_2643	23	12.7002	RBFOX1 (-192574)
chr16	7382651	7382699	MACS_peak_2644	13	7.17835	RBFOX1 (-76)
chr16	7862433	7862479	MACS_peak_2645	11	6.07399	RBFOX1 (+479705), TMEM114 (+759770)
chr16	8559740	8559787	MACS_peak_2647	12	6.62617	TMEM114 (+62462)
chr16	8777809	8777856	MACS_peak_2648	10	5.52181	ABAT (+9389), TMEM186 (+113672)
chr16	9495355	9495441	MACS_peak_2649	8	4.41745	USP7 (-438057), GRIN2A (+780865)
chr16	9901203	9901313	MACS_peak_2651	17	9.38708	USP7 (-843917), GRIN2A (+375005)
chr16	10033874	10033937	MACS_peak_2652	9	4.96963	USP7 (-976565), GRIN2A (+242357)
chr16	10952970	10953126	MACS_peak_2654	27	14.9089	FAM18A (-40427), CIITA (-18007)
chr16	12860112	12860165	MACS_peak_2655	9	4.96963	CPPED1 (+37605), SNX29 (+789537)
chr16	13383490	13383561	MACS_peak_2657	8	4.41745	ERCC4 (-630488), SHISA9 (+388049)
chr16	13716341	13716432	MACS_peak_2658	9	4.96963	ERCC4 (-297627), SHISA9 (+720910)
chr16	14184737	14184808	MACS_peak_2659	9	4.96963	MKL2 (+19577), PARN (+539355)
chr16	14927106	14927201	MACS_peak_2660	10	5.52181	NOMO1 (-489)
chr16	15273883	15274003	MACS_peak_2661	9	4.96963	FLJ00285 (-48376), NPIP (+198208)
chr16	15279794	15279866	MACS_peak_2662	13	7.17835	FLJ00285 (-54263), NPIP (+192321)
chr16	15400360	15400463	MACS_peak_2663	33	18.222	FLJ00285 (-174845), NPIP (+71739)
chr16	15410540	15410587	MACS_peak_2664	9	4.96963	FLJ00285 (-184997), NPIP (+61587)
chr16	16093625	16093690	MACS_peak_2665	14	7.73054	ABCC1 (+50224), ABCC6 (+223670)
chr16	16543262	16543374	MACS_peak_2666	53	29.2656	NPIP (+61720)
chr16	16793400	16793449	MACS_peak_2668	11	6.07399	NPIP (+311827), XYLT1 (+771313)
chr16	17347677	17347724	MACS_peak_2672	14	7.73054	XYLT1 (+217037), NPIP (+866103)
chr16	17365171	17365335	MACS_peak_2673	57	31.4743	XYLT1 (+199485), NPIP (+883655)
chr16	17379721	17379842	MACS_peak_2674	19	10.4914	XYLT1 (+184956), NPIP (+898184)
chr16	18023259	18023342	MACS_peak_2676	21	11.5958	XYLT1 (-458563), AK310228 (+411323)
chr16	18341669	18341791	MACS_peak_2678	14	7.73054	XYLT1 (-776992), AK310228 (+92894)
chr16	18801587	18801921	MACS_peak_2681	47	25.9525	RPS15A (-98)
chr16	19097980	19098277	MACS_peak_2682	31	17.1176	ITPRIPL2 (-27125), COQ7 (+19212)
chr16	20110618	20110661	MACS_peak_2685	9	4.96963	GPR139 (-25540), GP2 (+228195)
chr16	20324557	20324607	MACS_peak_2687	21	11.5958	GPR139 (-239482), GP2 (+14253)
chr16	20499764	20499843	MACS_peak_2688	32	17.6698	ACSM2A (+36945), ACSM2B (+87891)
chr16	21292416	21292461	MACS_peak_2692	8	4.41745	CRYM (+21965), ANKS4B (+47423)
chr16	21779284	21779327	MACS_peak_2693	12	6.62617	RRN3P1 (+51189), OTOA (+89471)
chr16	22993221	22993313	MACS_peak_2697	19	10.4914	USP31 (+167324), HS3ST2 (+167407)
chr16	23729931	23729973	MACS_peak_2699	10	5.52181	CHP2 (-35996), ERN2 (-5131)
chr16	23732294	23732335	MACS_peak_2700	9	4.96963	CHP2 (-33633), ERN2 (-7494)
chr16	24587061	24587175	MACS_peak_2701	21	11.5958	TNRC6A (-153931), RBBP6 (+36210)
chr16	24701324	24701358	MACS_peak_2704	9	4.96963	TNRC6A (-39708), RBBP6 (+150433)
chr16	25118499	25118632	MACS_peak_2705	11	6.07399	LCMT1 (-4481)
chr16	25269263	25269427	MACS_peak_2708	22	12.148	ZKSCAN2 (-490)
chr16	25269442	25269602	MACS_peak_2709	14	7.73054	ZKSCAN2 (-667)
chr16	25839578	25839681	MACS_peak_2711	21	11.5958	HS3ST4 (+136283)
chr16	26061598	26061641	MACS_peak_2712	8	4.41745	HS3ST4 (+358273)
chr16	26515417	26515461	MACS_peak_2714	10	5.52181	JMJD5 (-699857), HS3ST4 (+812092)
chr16	27003323	27003398	MACS_peak_2717	16	8.8349	JMJD5 (-211935)
chr16	27150213	27150545	MACS_peak_2718	44	24.296	JMJD5 (-64917)
chr16	27879042	27879457	MACS_peak_2719	77	42.5179	GTF3C1 (-317999), GSG1L (+195580)
chr16	27922574	27922624	MACS_peak_2720	16	8.8349	GTF3C1 (-361348), GSG1L (+152231)
chr16	28334228	28334332	MACS_peak_2721	39	21.5351	SBK1 (+30440), NPIPL1 (+33695)
chr16	28834251	28834331	MACS_peak_2722	9	4.96963	ATXN2L (-123)
chr16	29238224	29238435	MACS_peak_2723	62	34.2352	NPIPL1 (+177479), LAT (+242183)
chr16	29414010	29414083	MACS_peak_2724	10	5.52181	NPIPL1 (+1762), LAT (+417900)
chr16	30411818	30412269	MACS_peak_2725	105	57.979	SEPT1 (-17873), ZNF771 (-6691)
chr16	30709202	30709690	MACS_peak_2727	185	102.154	SRCAP (-1016)
chr16	30933688	30933991	MACS_peak_2728	34	18.7742	FBXL19 (-2056)
chr16	31191930	31192103	MACS_peak_2731	19	10.4914	FUS (+586)
chr16	32021539	32021586	MACS_peak_2732	11	6.07399	LOC729264 (-243087), ZNF267 (+136484)
chr16	33391839	33391906	MACS_peak_2734	14	7.73054	BC068290 (-392638), TP53TG3B (+129753)
chr16	33458533	33458604	MACS_peak_2735	8	4.41745	BC068290 (-325942), TP53TG3B (+196449)
chr16	33954327	33954738	MACS_peak_2736	69	38.1005	BC068290 (+170022)
chr16	33957779	33958064	MACS_peak_2737	47	25.9525	BC068290 (+173411)
chr16	33958289	33958552	MACS_peak_2738	45	24.8482	BC068290 (+173910)
chr16	33958617	33958714	MACS_peak_2739	44	24.296	BC068290 (+174155)
chr16	46760489	46760559	MACS_peak_2740	8	4.41745	MYLK3 (+21697), ORC6 (+36966)
chr16	47437647	47437763	MACS_peak_2742	9	4.96963	NETO2 (-259769), ITFG1 (+57310)
chr16	49654044	49654168	MACS_peak_2747	14	7.73054	CBLN1 (-338364), ZNF423 (+206812)
chr16	49827909	49827967	MACS_peak_2748	17	9.38708	CBLN1 (-512196), ZNF423 (+32980)
chr16	50623650	50623800	MACS_peak_2751	34	18.7742	NKD1 (+41484), SNX20 (+91539)
chr16	51742256	51742301	MACS_peak_2753	8	4.41745	SALL1 (-557096), TOX3 (+838527)
chr16	52329475	52329525	MACS_peak_2755	8	4.41745	TOX3 (+251306)
chr16	53604928	53604973	MACS_peak_2756	15	8.28272	AKTIP (-67781), RPGRIP1L (+132820)
chr16	53737673	53738173	MACS_peak_2757	76	41.9658	RPGRIP1L (-152), FTO (+48)
chr16	54190361	54190452	MACS_peak_2758	8	4.41745	IRX3 (+129971), FTO (+452532)
chr16	54787917	54787961	MACS_peak_2760	11	6.07399	IRX3 (-467561), IRX5 (-177172)
chr16	54997587	54997623	MACS_peak_2761	9	4.96963	IRX6 (-360866), IRX5 (+32494)
chr16	55359437	55359475	MACS_peak_2762	8	4.41745	IRX6 (+985)
chr16	55460424	55460501	MACS_peak_2763	17	9.38708	MMP2 (-52618), IRX6 (+101992)
chr16	55725129	55725206	MACS_peak_2764	21	11.5958	CES1P1 (-69343), SLC6A2 (+34612)
chr16	56149779	56149834	MACS_peak_2766	14	7.73054	CES5A (-159864), GNAO1 (-75444)
chr16	56384803	56384846	MACS_peak_2767	12	6.62617	AMFR (+74619), GNAO1 (+159574)
chr16	56440023	56440093	MACS_peak_2768	32	17.6698	AMFR (+19386), GNAO1 (+214807)
chr16	57481173	57481464	MACS_peak_2770	75	41.4136	COQ9 (-18), CIAPIN1 (+50)
chr16	57963335	57963404	MACS_peak_2771	15	8.28272	KIFC3 (-126931), CNGB1 (+41650)
chr16	58054623	58054679	MACS_peak_2772	13	7.17835	MMP15 (-4631)
chr16	59351725	59351802	MACS_peak_2776	19	10.4914	GOT2 (-583518)
chr16	59882294	59882350	MACS_peak_2777	13	7.17835	NONE
chr16	60599519	60599588	MACS_peak_2780	13	7.17835	NONE
chr16	61235014	61235058	MACS_peak_2783	11	6.07399	CDH8 (+835703)
chr16	61367536	61367582	MACS_peak_2784	13	7.17835	CDH8 (+703180)
chr16	63212924	63213058	MACS_peak_2786	32	17.6698	NONE
chr16	63712007	63712048	MACS_peak_2789	12	6.62617	NONE
chr16	63754711	63754753	MACS_peak_2791	8	4.41745	NONE
chr16	64561233	64561304	MACS_peak_2793	27	14.9089	CDH11 (+594650)
chr16	65158670	65158711	MACS_peak_2794	11	6.07399	CDH11 (-2772)
chr16	65545295	65545343	MACS_peak_2795	8	4.41745	CDH5 (-855206), CDH11 (-389400)
chr16	65936652	65936701	MACS_peak_2796	9	4.96963	CDH11 (-780758), CDH5 (-463848)
chr16	66933685	66933749	MACS_peak_2800	8	4.41745	CDH16 (+19170), PDP2 (+19334)
chr16	67867692	67868123	MACS_peak_2803	135	74.5445	THAP11 (-8305), TSNAXIP1 (+26898)
chr16	68118840	68119251	MACS_peak_2805	65	35.8918	NFATC3 (-223)
chr16	68191108	68191159	MACS_peak_2806	8	4.41745	NFATC3 (+71865), ESRP2 (+79002)
chr16	69312771	69312832	MACS_peak_2808	8	4.41745	VPS4A (-32485), SNTB2 (+91752)
chr16	70090498	70090539	MACS_peak_2810	9	4.96963	PDXDC2P (-66408), PDPR (-57010)
chr16	70147788	70147958	MACS_peak_2811	14	7.73054	PDPR (+344)
chr16	70147973	70148104	MACS_peak_2812	16	8.8349	PDPR (+510)
chr16	70380510	70380907	MACS_peak_2813	74	40.8614	DDX19B (+47637), ST3GAL2 (+92282)
chr16	70985095	70985210	MACS_peak_2815	24	13.2523	VAC14 (-150092), FTSJD1 (+338162)
chr16	72564151	72564237	MACS_peak_2817	8	4.41745	PMFBP1 (-358130), ZFHX3 (+518080)
chr16	73383542	73383633	MACS_peak_2821	8	4.41745	PSMD7 (-947085), ZFHX3 (-301314)
chr16	73925638	73925694	MACS_peak_2826	15	8.28272	ZFHX3 (-843392), PSMD7 (-405007)
chr16	74601059	74601144	MACS_peak_2827	22	12.148	CLEC18B (-145734), GLG1 (+39940)
chr16	75018957	75019435	MACS_peak_2829	91	50.2485	WDR59 (-179)
chr16	75656976	75657439	MACS_peak_2831	105	57.979	ADAT1 (+13)
chr16	76061623	76061693	MACS_peak_2832	19	10.4914	CNTNAP4 (-282077), TERF2IP (+380023)
chr16	77833391	77833445	MACS_peak_2838	8	4.41745	CLEC3A (-223025), VAT1L (+10935)
chr16	78133282	78133614	MACS_peak_2839	30	16.5654	WWOX (+121)
chr16	78734204	78734259	MACS_peak_2841	19	10.4914	WWOX (+600905), MAF (+900390)
chr16	79327736	79327820	MACS_peak_2843	8	4.41745	MAF (+306844)
chr16	79884680	79884722	MACS_peak_2846	9	4.96963	DYNLRB2 (-690153), MAF (-250079)
chr16	80252584	80252640	MACS_peak_2849	13	7.17835	MAF (-617990), DYNLRB2 (-322242)
chr16	80759064	80759127	MACS_peak_2850	8	4.41745	CDYL2 (+79079), DYNLRB2 (+184242)
chr16	81676732	81676870	MACS_peak_2851	9	4.96963	PLCG2 (-136098), CMIP (+198026)
chr16	82922891	82922947	MACS_peak_2852	10	5.52181	HSBP1 (-918674), CDH13 (+262520)
chr16	83841390	83841795	MACS_peak_2853	141	77.8575	HSBP1 (0)
chr16	83854368	83854449	MACS_peak_2854	12	6.62617	MLYCD (-78321), HSBP1 (+12816)
chr16	83871904	83871945	MACS_peak_2855	9	4.96963	MLYCD (-60805), HSBP1 (+30332)
chr16	84150367	84150542	MACS_peak_2856	25	13.8045	MBTPS1 (+62)
chr16	84150564	84150687	MACS_peak_2857	9	4.96963	MBTPS1 (-109)
chr16	85082082	85082183	MACS_peak_2858	12	6.62617	KIAA0182 (-564791), KIAA0513 (+20723)
chr16	85191659	85191749	MACS_peak_2859	10	5.52181	KIAA0182 (-455220), KIAA0513 (+130294)
chr16	85853101	85853159	MACS_peak_2863	19	10.4914	IRF8 (-79644), COX4I1 (+19957)
chr16	85889428	85889490	MACS_peak_2864	14	7.73054	IRF8 (-43315), COX4I1 (+56286)
chr16	86066211	86066276	MACS_peak_2866	20	11.0436	FOXF1 (-477889), IRF8 (+133470)
chr16	86073712	86074073	MACS_peak_2867	70	38.6527	FOXF1 (-470240), IRF8 (+141119)
chr16	86096945	86097053	MACS_peak_2868	20	11.0436	FOXF1 (-447134), IRF8 (+164225)
chr16	86142376	86142479	MACS_peak_2869	17	9.38708	FOXF1 (-401705), IRF8 (+209654)
chr16	86435516	86435586	MACS_peak_2871	21	11.5958	FOXF1 (-108582), IRF8 (+502777)
chr16	86717536	86717589	MACS_peak_2873	21	11.5958	FOXL1 (+105448), FBXO31 (+699831)
chr16	86885959	86886151	MACS_peak_2874	18	9.93926	FOXL1 (+273940), FBXO31 (+531339)
chr16	86911643	86911712	MACS_peak_2875	15	8.28272	FOXL1 (+299563), FBXO31 (+505716)
chr16	87032993	87033064	MACS_peak_2876	14	7.73054	FBXO31 (+384365), FOXL1 (+420914)
chr16	87164920	87165256	MACS_peak_2877	35	19.3263	FBXO31 (+252306), FOXL1 (+552973)
chr16	87247398	87247450	MACS_peak_2878	12	6.62617	FBXO31 (+169970), FOXL1 (+635309)
chr16	87526579	87526809	MACS_peak_2879	26	14.3567	ZCCHC14 (-1234)
chr16	87985003	87985229	MACS_peak_2881	103	56.8747	BANP (+78)
chr16	88008690	88008841	MACS_peak_2882	29	16.0133	ZNF469 (-485113), BANP (+23728)
chr16	90088711	90089134	MACS_peak_2885	120	66.2617	GAS8 (-85)
chr17	775430	775494	MACS_peak_2886	9	4.96963	GLOD4 (-89891), NXN (+107536)
chr17	899941	900091	MACS_peak_2887	14	7.73054	TIMM22 (-341)
chr17	1263179	1263282	MACS_peak_2888	12	6.62617	YWHAE (+40325), TUSC5 (+80274)
chr17	2239739	2239894	MACS_peak_2889	19	10.4914	SGSM2 (-989), TSR1 (+861)
chr17	2414928	2415490	MACS_peak_2890	102	56.3225	METTL16 (-9)
chr17	3627157	3627279	MACS_peak_2891	9	4.96963	GSG2 (+21)
chr17	4167083	4167536	MACS_peak_2892	158	87.2446	ANKFY1 (-36)
chr17	4843302	4843922	MACS_peak_2894	249	137.493	SLC25A11 (-150), RNF167 (-18)
chr17	5133159	5133269	MACS_peak_2895	14	7.73054	ZNF594 (-38036), SCIMP (+4869)
chr17	5959139	5959184	MACS_peak_2896	9	4.96963	NLRP1 (-471330), WSCD1 (-14772)
chr17	6306417	6306482	MACS_peak_2897	20	11.0436	AIPL1 (+32069), WSCD1 (+332516)
chr17	6385307	6385461	MACS_peak_2898	50	27.6091	FAM64A (+37649), PITPNM3 (+74493)
chr17	6563110	6563171	MACS_peak_2899	20	11.0436	MED31 (-8187), SLC13A5 (+53599)
chr17	7338480	7338612	MACS_peak_2902	14	7.73054	FGF11 (-4143), TMEM102 (-216)
chr17	7338638	7338793	MACS_peak_2903	14	7.73054	FGF11 (-3973), TMEM102 (-46)
chr17	7591437	7591893	MACS_peak_2904	74	40.8614	TP53 (-802)
chr17	7760565	7761280	MACS_peak_2905	291	160.685	CYB5D1 (-141), LSMD1 (+249)
chr17	7835396	7835709	MACS_peak_2907	27	14.9089	KCNAB3 (-2800), TRAPPC1 (-286), CNTROB (+111)
chr17	8042049	8042286	MACS_peak_2908	18	9.93926	HES7 (-14758), PER1 (+13585)
chr17	8079683	8079952	MACS_peak_2910	36	19.8785	TMEM107 (-104)
chr17	8286335	8286747	MACS_peak_2911	73	40.3092	RPL26 (+24)
chr17	8731045	8731132	MACS_peak_2913	28	15.4611	MFSD6L (-28422), PIK3R6 (+39905)
chr17	11567576	11567627	MACS_peak_2920	11	6.07399	DNAH9 (+65854), ZNF18 (+333087)
chr17	12267566	12267630	MACS_peak_2921	27	14.9089	MYOCD (-301609), MAP2K4 (+343463)
chr17	12925928	12925975	MACS_peak_2922	9	4.96963	ELAC2 (-4571)
chr17	13237150	13237277	MACS_peak_2923	18	9.93926	ELAC2 (-315833), HS3ST3A1 (+268030)
chr17	14896414	14896453	MACS_peak_2926	8	4.41745	PMP22 (+267659), HS3ST3B1 (+691928)
chr17	15406025	15406150	MACS_peak_2927	32	17.6698	CDRT4 (-35163), FAM18B2 (+60857)
chr17	15602601	15603135	MACS_peak_2928	136	75.0966	ZNF286A (-23)
chr17	16356614	16356688	MACS_peak_2929	32	17.6698	C17orf76-AS1 (+14350), ZNF287 (+115869)
chr17	16650136	16650209	MACS_peak_2931	12	6.62617	ZNF624 (-93006), KRT16P2 (+85974)
chr17	17184488	17184666	MACS_peak_2932	23	12.7002	COPS3 (+40)
chr17	17184697	17184836	MACS_peak_2933	10	5.52181	COPS3 (-150)
chr17	17524203	17524246	MACS_peak_2935	10	5.52181	RAI1 (-60562), PEMT (-29231)
chr17	17703435	17703553	MACS_peak_2936	27	14.9089	SREBF1 (+36831), RAI1 (+118707)
chr17	18585477	18586016	MACS_peak_2938	90	49.6963	ZNF286B (-175)
chr17	19392666	19392740	MACS_peak_2939	12	6.62617	SLC47A1 (-44464), RNF112 (+78212)
chr17	19649881	19650055	MACS_peak_2940	21	11.5958	ALDH3A1 (-1196)
chr17	21117439	21117561	MACS_peak_2941	8	4.41745	TMEM11 (+408), TMEM11 (+408)
chr17	21970590	21970649	MACS_peak_2943	18	9.93926	MTRNR2L1 (-51817), KCNJ18 (+662172)
chr17	26850784	26850858	MACS_peak_2945	42	23.1916	FOXN1 (-138)
chr17	27046795	27047248	MACS_peak_2947	66	36.444	RAB34 (-1736), RPL23A (+22)
chr17	27053512	27053728	MACS_peak_2948	21	11.5958	NEK8 (-2212), TLCD1 (-390)
chr17	27279179	27279716	MACS_peak_2949	208	114.854	PHF12 (-940)
chr17	27717034	27717536	MACS_peak_2951	158	87.2446	TAOK1 (-658)
chr17	28002812	28002859	MACS_peak_2953	9	4.96963	CORO6 (-54395), SSH2 (+254182)
chr17	28443722	28443906	MACS_peak_2955	23	12.7002	NSRP1 (-20)
chr17	28498932	28499033	MACS_peak_2956	22	12.148	NSRP1 (+55149), SLC6A4 (+63971)
chr17	29390164	29390221	MACS_peak_2957	16	8.8349	NF1 (-31752), RNF135 (+92237)
chr17	29499338	29499405	MACS_peak_2958	32	17.6698	NF1 (+77427), OMG (+125008)
chr17	31287089	31287146	MACS_peak_2962	9	4.96963	SPACA3 (-31764), TMEM98 (+32190)
chr17	31346799	31346842	MACS_peak_2963	9	4.96963	SPACA3 (+27939)
chr17	32378850	32378922	MACS_peak_2967	26	14.3567	ACCN1 (+104939)
chr17	33283788	33283837	MACS_peak_2969	17	9.38708	ZNF830 (-4736), CCT6B (+4715)
chr17	33625378	33625498	MACS_peak_2970	14	7.73054	SLFN5 (+55352), SLFN11 (+75282)
chr17	33910529	33910578	MACS_peak_2971	15	8.28272	PEX12 (-4898), AP2B1 (-3728)
chr17	34309948	34309998	MACS_peak_2972	9	4.96963	CCL16 (-1450)
chr17	36076847	36076887	MACS_peak_2973	9	4.96963	DDX52 (-73374), HNF1B (+28229)
chr17	36858689	36858833	MACS_peak_2976	13	7.17835	MLLT6 (-3112)
chr17	37009580	37009747	MACS_peak_2977	14	7.73054	RPL23 (+389)
chr17	37012091	37012131	MACS_peak_2978	11	6.07399	RPL23 (-2058)
chr17	37607279	37607784	MACS_peak_2980	117	64.6052	MED1 (-5)
chr17	37617325	37617976	MACS_peak_2981	347	191.607	CDK12 (-88)
chr17	37688335	37688417	MACS_peak_2983	15	8.28272	CDK12 (+70637), NEUROD2 (+75799)
chr17	38443714	38443940	MACS_peak_2984	18	9.93926	CDC6 (-319)
chr17	38601182	38601245	MACS_peak_2985	25	13.8045	IGFBP4 (+1538), TNS4 (+56640)
chr17	38988602	38988712	MACS_peak_2987	8	4.41745	KRT10 (-9794), KRT12 (+34805)
chr17	39110009	39110070	MACS_peak_2988	9	4.96963	KRT23 (-16204), KRT39 (+13104)
chr17	39918367	39918430	MACS_peak_2990	26	14.3567	HAP1 (-27501), JUP (+24565)
chr17	40118665	40118740	MACS_peak_2991	10	5.52181	CNP (-56)
chr17	40306949	40307047	MACS_peak_2992	12	6.62617	RAB5C (+64)
chr17	40307118	40307287	MACS_peak_2993	14	7.73054	RAB5C (-141)
chr17	40463106	40463146	MACS_peak_2994	9	4.96963	STAT5A (+23561), STAT3 (+77387)
chr17	40713790	40714372	MACS_peak_2996	197	108.78	MLX (-4997), COASY (-11)
chr17	40830556	40830675	MACS_peak_2997	15	8.28272	CNTNAP1 (-4016), PLEKHH3 (-1568)
chr17	41460911	41460984	MACS_peak_2999	36	19.8785	ARL4D (-15405), TMEM106A (+97054)
chr17	43013913	43013964	MACS_peak_3005	11	6.07399	GFAP (-21019), KIF18B (+11143)
chr17	43024964	43025449	MACS_peak_3006	60	33.1309	KIF18B (-125)
chr17	43029248	43029293	MACS_peak_3007	10	5.52181	KIF18B (-4189)
chr17	43080893	43080948	MACS_peak_3008	13	7.17835	C1QL1 (-35277), DCAKD (+48057)
chr17	43138429	43138588	MACS_peak_3009	14	7.73054	NMT1 (-171)
chr17	43138602	43138829	MACS_peak_3010	33	18.222	NMT1 (+36)
chr17	43138838	43138928	MACS_peak_3011	8	4.41745	NMT1 (+203)
chr17	44029250	44029316	MACS_peak_3012	8	4.41745	STH (-47333), MAPT (+57535)
chr17	44136079	44136200	MACS_peak_3013	20	11.0436	STH (+59524), KIAA1267 (+134132)
chr17	44157370	44157424	MACS_peak_3014	8	4.41745	STH (+80781), KIAA1267 (+112875)
chr17	44260916	44260974	MACS_peak_3015	24	13.2523	KIAA1267 (+9327), STH (+184329)
chr17	45365566	45365615	MACS_peak_3016	12	6.62617	C17orf57 (-35736), ITGB3 (+34383)
chr17	46301358	46301434	MACS_peak_3017	10	5.52181	SNX11 (+116476), SKAP1 (+206198)
chr17	46692689	46692753	MACS_peak_3018	17	9.38708	HOXB7 (-4338), HOXB8 (-420)
chr17	46724383	46724533	MACS_peak_3019	63	34.7874	HOXB9 (-20623), PRAC (+75424)
chr17	46806177	46806342	MACS_peak_3020	48	26.5047	HOXB13 (-149)
chr17	46969510	46969992	MACS_peak_3021	78	43.0701	ATP5G1 (-397)
chr17	47492129	47492601	MACS_peak_3023	52	28.7134	PHB (-123)
chr17	48111631	48111698	MACS_peak_3025	18	9.93926	DLX3 (-39077), ITGA3 (-21675)
chr17	48244036	48244226	MACS_peak_3026	21	11.5958	SGCA (+765)
chr17	49611509	49611546	MACS_peak_3028	9	4.96963	UTP18 (+273631), CA10 (+625633)
chr17	53045728	53046404	MACS_peak_3033	344	189.95	STXBP4 (-60), COX11 (-2)
chr17	54478709	54478777	MACS_peak_3034	21	11.5958	NOG (-192317), PCTP (+650403)
chr17	55162112	55162290	MACS_peak_3035	25	13.8045	AKAP1 (-352)
chr17	55162295	55162514	MACS_peak_3036	43	23.7438	AKAP1 (-148)
chr17	55875095	55875162	MACS_peak_3038	21	11.5958	MRPS23 (+52304), MSI2 (+541198)
chr17	56242125	56242217	MACS_peak_3039	15	8.28272	OR4D2 (-4846)
chr17	57184087	57184476	MACS_peak_3041	61	33.683	TRIM37 (-16)
chr17	57512184	57512302	MACS_peak_3042	14	7.73054	DHX40 (-130643), YPEL2 (+103190)
chr17	57784582	57785205	MACS_peak_3043	140	77.3054	PTRH2 (-38), VMP1 (+31)
chr17	58112442	58112486	MACS_peak_3045	10	5.52181	RNFT1 (-70347), HEATR6 (+43828)
chr17	58754661	58755150	MACS_peak_3047	129	71.2314	BCAS3 (-266)
chr17	60290626	60290691	MACS_peak_3052	18	9.93926	MED13 (-148016), TBC1D3P2 (+62357)
chr17	60357003	60357122	MACS_peak_3053	9	4.96963	TBC1D3P2 (-4047)
chr17	61850972	61851250	MACS_peak_3054	32	17.6698	DDX42 (-456), CCDC47 (-23)
chr17	61920168	61920508	MACS_peak_3055	42	23.1916	SMARCD2 (+13)
chr17	62609798	62609859	MACS_peak_3057	8	4.41745	SMURF2 (+48557), CEP95 (+106671)
chr17	62667092	62667138	MACS_peak_3059	15	8.28272	SMURF2 (-8729), LOC146880 (+110507)
chr17	63027973	63028072	MACS_peak_3060	11	6.07399	LRRC37A3 (-113035), GNA13 (+24897)
chr17	64809039	64809122	MACS_peak_3063	20	11.0436	CACNG5 (-64267), PRKCA (+510155)
chr17	65713706	65714317	MACS_peak_3065	202	111.541	NOL11 (-49)
chr17	66031630	66031765	MACS_peak_3067	14	7.73054	KPNA2 (-150)
chr17	66472729	66472815	MACS_peak_3070	10	5.52181	PRKAR1A (-35338), WIPI1 (-19119)
chr17	66495503	66495555	MACS_peak_3071	14	7.73054	WIPI1 (-41876), PRKAR1A (-12581)
chr17	66506291	66506335	MACS_peak_3072	10	5.52181	PRKAR1A (-1797)
chr17	66943086	66943128	MACS_peak_3074	9	4.96963	FAM20A (-346012), ABCA8 (+8426)
chr17	67559839	67559917	MACS_peak_3075	9	4.96963	KCNJ16 (-511548), MAP2K6 (+149040)
chr17	67827160	67827268	MACS_peak_3076	29	16.0133	KCNJ16 (-244212), MAP2K6 (+416376)
chr17	68207028	68207084	MACS_peak_3077	15	8.28272	KCNJ2 (+41380)
chr17	68789281	68789435	MACS_peak_3079	20	11.0436	KCNJ2 (+623682)
chr17	68924542	68924625	MACS_peak_3080	18	9.93926	KCNJ2 (+758908)
chr17	69262363	69262468	MACS_peak_3082	10	5.52181	SOX9 (-854745)
chr17	70896108	70896196	MACS_peak_3085	13	7.17835	SLC39A11 (+192701), SOX9 (+778991)
chr17	71155143	71155190	MACS_peak_3087	11	6.07399	SLC39A11 (-66314), SSTR2 (-5993)
chr17	71405959	71406002	MACS_peak_3088	11	6.07399	CDC42EP4 (-97838), SDK2 (+234246)
chr17	72608337	72608423	MACS_peak_3093	43	23.7438	CD300LD (-20010), CD300E (+11517)
chr17	73257521	73258029	MACS_peak_3094	123	67.9183	GGA3 (-68), MRPS7 (+26)
chr17	73285574	73285766	MACS_peak_3095	18	9.93926	SLC25A19 (-140)
chr17	73401695	73401861	MACS_peak_3096	18	9.93926	GRB2 (+12)
chr17	73599535	73599579	MACS_peak_3097	12	6.62617	MYO15B (-9498), MYO15B (+15418)
chr17	73952981	73953055	MACS_peak_3098	27	14.9089	FBF1 (-15899), ACOX1 (+22497)
chr17	74553486	74554109	MACS_peak_3101	276	152.402	PRCD (+17677), ST6GALNAC2 (+28347)
chr17	74837046	74837550	MACS_peak_3102	126	69.5748	MGAT5B (-27500), MFSD11 (+103715)
chr17	75158344	75158385	MACS_peak_3104	13	7.17835	SEPT9 (-119127), SEC14L1 (+21360)
chr17	76473967	76474205	MACS_peak_3108	35	19.3263	PGS1 (+99351), DNAH17 (+99390)
chr17	77979951	77980059	MACS_peak_3112	13	7.17835	CBX4 (-166792), TBC1D16 (+29642)
chr17	78120809	78121432	MACS_peak_3113	233	128.658	EIF4A3 (-139)
chr17	78428477	78428677	MACS_peak_3114	29	16.0133	NPTX1 (+21827), ENDOV (+39610)
chr17	78674255	78674361	MACS_peak_3115	23	12.7002	CHMP6 (-291333), RPTOR (+155683)
chr17	78954418	78954465	MACS_peak_3116	12	6.62617	CHMP6 (-11199), RPTOR (+435817)
chr17	79458459	79458752	MACS_peak_3117	65	35.8918	ACTG1 (+21286), BAHCC1 (+85066)
chr17	79498311	79498632	MACS_peak_3118	41	22.6394	FSCN2 (+3055), C17orf70 (+20957)
chr17	79670232	79670516	MACS_peak_3119	37	20.4307	SLC25A10 (-8997), HGS (+19412)
chr17	80639992	80640058	MACS_peak_3121	16	8.8349	WDR45L (-33614), RAB40B (+16573)
chr18	63613	63848	MACS_peak_3122	74	40.8614	USP14 (-94752)
chr18	105193	105389	MACS_peak_3123	41	22.6394	USP14 (-53192)
chr18	1653664	1653707	MACS_peak_3126	10	5.52181	ADCYAP1 (+748389), METTL4 (+917803)
chr18	1747027	1747293	MACS_peak_3127	53	29.2656	METTL4 (+824329), ADCYAP1 (+841863)
chr18	2477844	2477909	MACS_peak_3129	16	8.8349	METTL4 (+93612)
chr18	4306014	4306112	MACS_peak_3132	8	4.41745	DLGAP1 (+149203), TGIF1 (+854472)
chr18	4683214	4683322	MACS_peak_3134	10	5.52181	DLGAP1 (-228002), ZFP161 (+612926)
chr18	4728380	4728474	MACS_peak_3135	14	7.73054	DLGAP1 (-273161), ZFP161 (+567767)
chr18	6628710	6628819	MACS_peak_3140	14	7.73054	L3MBTL4 (-213855), ARHGAP28 (-205667)
chr18	6841110	6841224	MACS_peak_3141	50	27.6091	ARHGAP28 (+6735), LAMA1 (+276646)
chr18	7095113	7095168	MACS_peak_3142	14	7.73054	LAMA1 (+22672), ARHGAP28 (+260709)
chr18	8082473	8082536	MACS_peak_3143	8	4.41745	RAB12 (-526938), PTPRM (+515191)
chr18	8240755	8240824	MACS_peak_3144	29	16.0133	RAB12 (-368653), PTPRM (+673476)
chr18	8875320	8875410	MACS_peak_3147	28	15.4611	NDUFV2 (-227263), RAB12 (+265922)
chr18	9475190	9475457	MACS_peak_3148	30	16.5654	RALBP1 (-206)
chr18	10901379	10901483	MACS_peak_3150	8	4.41745	PIEZO2 (+247330), NAPG (+375558)
chr18	11143637	11143683	MACS_peak_3152	12	6.62617	PIEZO2 (+5101), NAPG (+617787)
chr18	11178140	11178185	MACS_peak_3153	15	8.28272	GNAL (-510973), PIEZO2 (-29402)
chr18	11529952	11529994	MACS_peak_3154	9	4.96963	PIEZO2 (-381212), GNAL (-159163)
chr18	12064584	12064673	MACS_peak_3157	16	8.8349	ANKRD62 (-38076), IMPA2 (+83202)
chr18	13883578	13883675	MACS_peak_3160	24	13.2523	MC2R (+31908), MC5R (+58084)
chr18	14996985	14997145	MACS_peak_3162	52	28.7134	ANKRD30B (+248826)
chr18	19784039	19784153	MACS_peak_3164	24	13.2523	GATA6 (+34680), CTAGE1 (+213782)
chr18	22269383	22269430	MACS_peak_3171	12	6.62617	HRH4 (+228814), ZNF521 (+662807)
chr18	22316052	22316203	MACS_peak_3172	25	13.8045	HRH4 (+275535), ZNF521 (+616086)
chr18	22558840	22558884	MACS_peak_3173	8	4.41745	ZNF521 (+373352), HRH4 (+518269)
chr18	23714304	23714360	MACS_peak_3177	14	7.73054	PSMA8 (+516)
chr18	26123184	26123279	MACS_peak_3179	8	4.41745	CDH2 (-365787)
chr18	26383073	26383155	MACS_peak_3180	8	4.41745	CDH2 (-625669)
chr18	26421621	26421684	MACS_peak_3181	8	4.41745	CDH2 (-664208)
chr18	27756120	27756163	MACS_peak_3183	11	6.07399	DSC3 (+866639)
chr18	28193278	28193381	MACS_peak_3184	39	21.5351	DSC3 (+429451)
chr18	28835903	28835952	MACS_peak_3190	13	7.17835	DSC1 (-93109), DSG1 (-62124)
chr18	30767048	30767098	MACS_peak_3193	13	7.17835	KLHL14 (-414099), ASXL3 (-391468)
chr18	30774882	30774935	MACS_peak_3194	20	11.0436	KLHL14 (-421935), ASXL3 (-383632)
chr18	30789830	30789921	MACS_peak_3195	8	4.41745	KLHL14 (-436902), ASXL3 (-368665)
chr18	32748800	32748854	MACS_peak_3199	19	10.4914	ZNF397 (-72167), MAPRE2 (+190619)
chr18	32923920	32924097	MACS_peak_3201	14	7.73054	ZNF24 (+417)
chr18	33148044	33148108	MACS_peak_3203	19	10.4914	GALNT1 (-86457), INO80C (-70121)
chr18	34057498	34057558	MACS_peak_3205	12	6.62617	FHOD3 (+179826), TPGS2 (+351630)
chr18	35514383	35514466	MACS_peak_3206	26	14.3567	CELF4 (-368425)
chr18	36011181	36011259	MACS_peak_3207	21	11.5958	CELF4 (-865220)
chr18	36098070	36098171	MACS_peak_3208	9	4.96963	CELF4 (-952121)
chr18	36144159	36144200	MACS_peak_3209	10	5.52181	CELF4 (-998180)
chr18	36145772	36145947	MACS_peak_3210	58	32.0265	CELF4 (-999860)
chr18	36770159	36770284	MACS_peak_3212	17	9.38708	NONE
chr18	36955029	36955076	MACS_peak_3213	11	6.07399	NONE
chr18	37030987	37031026	MACS_peak_3214	15	8.28272	NONE
chr18	41986930	41986997	MACS_peak_3222	12	6.62617	SETBP1 (-273899)
chr18	42114927	42114973	MACS_peak_3223	20	11.0436	SETBP1 (-145913)
chr18	42361409	42361473	MACS_peak_3225	14	7.73054	SLC14A2 (-431506), SETBP1 (+100578)
chr18	42623313	42623364	MACS_peak_3227	12	6.62617	SLC14A2 (-169608), SETBP1 (+362476)
chr18	43405106	43405217	MACS_peak_3228	8	4.41745	SIGLEC15 (-383)
chr18	44773546	44773592	MACS_peak_3230	8	4.41745	IER3IP1 (-70824), SKOR2 (+1985)
chr18	44840881	44841073	MACS_peak_3231	52	28.7134	SKOR2 (-65423), SMAD2 (+616538)
chr18	45507429	45507475	MACS_peak_3234	10	5.52181	SMAD2 (-49937), ZBTB7C (+156228)
chr18	45915538	45915657	MACS_peak_3236	23	12.7002	ZBTB7C (-251918), CTIF (-149829)
chr18	46255099	46255158	MACS_peak_3237	12	6.62617	CTIF (+189702), SMAD7 (+221952)
chr18	46785153	46785297	MACS_peak_3238	31	17.1176	SMAD7 (-308144), DYM (+201854)
chr18	46843920	46844035	MACS_peak_3239	24	13.2523	SMAD7 (-366897), DYM (+143101)
chr18	47018634	47019178	MACS_peak_3240	127	70.127	RPL17-C18ORF32 (-952)
chr18	51977793	51977847	MACS_peak_3250	19	10.4914	C18orf26 (-280570), C18orf54 (+90923)
chr18	52734170	52734221	MACS_peak_3252	9	4.96963	RAB27B (+238488), TCF4 (+568992)
chr18	54039709	54039802	MACS_peak_3253	22	12.148	TCF4 (-736568), TXNL1 (+266514)
chr18	54305876	54306153	MACS_peak_3254	35	19.3263	TXNL1 (+255)
chr18	54981682	54981740	MACS_peak_3256	12	6.62617	TXNL1 (-675441), ST8SIA3 (-38010)
chr18	54993817	54993865	MACS_peak_3257	8	4.41745	TXNL1 (-687571), ST8SIA3 (-25880)
chr18	56447377	56447772	MACS_peak_3262	56	30.9221	ZNF532 (-82486), MALT1 (+108957)
chr18	56879239	56879298	MACS_peak_3263	20	11.0436	GRP (-8131), SEC11C (+72144)
chr18	57214259	57214415	MACS_peak_3264	16	8.8349	LMAN1 (-187829), CCBE1 (+150307)
chr18	57918768	57918880	MACS_peak_3265	14	7.73054	MC4R (+121177), PMAIP1 (+351632)
chr18	58227813	58227895	MACS_peak_3266	12	6.62617	CDH20 (-929781), MC4R (-187853)
chr18	59854046	59854822	MACS_peak_3269	144	79.5141	KIAA1468 (-90)
chr18	61837021	61837068	MACS_peak_3274	10	5.52181	LINC00305 (-71171)
chr18	62525693	62525756	MACS_peak_3275	15	8.28272	CDH7 (-891763), LINC00305 (-759851)
chr18	62854843	62854944	MACS_peak_3276	10	5.52181	CDH7 (-562594)
chr18	63295669	63295761	MACS_peak_3278	18	9.93926	CDH7 (-121773)
chr18	63443592	63443699	MACS_peak_3279	14	7.73054	CDH7 (+26158), CDH19 (+827570)
chr18	63449099	63449262	MACS_peak_3280	28	15.4611	CDH7 (+31693), CDH19 (+822035)
chr18	63643278	63643318	MACS_peak_3281	10	5.52181	CDH7 (+225810), CDH19 (+627918)
chr18	64280479	64280532	MACS_peak_3283	8	4.41745	CDH19 (-9290), DSEL (+903461)
chr18	65125711	65125753	MACS_peak_3284	9	4.96963	CDH19 (-854516), DSEL (+58235)
chr18	66271598	66271677	MACS_peak_3285	8	4.41745	TMX3 (+110715)
chr18	66408867	66408953	MACS_peak_3286	9	4.96963	DOK6 (-659374), TMX3 (-26557)
chr18	72753389	72753479	MACS_peak_3295	8	4.41745	ZADH2 (+167847), ZNF407 (+410511)
chr18	74252229	74252303	MACS_peak_3298	8	4.41745	ZNF236 (-283850), ZNF516 (-45120)
chr18	74297733	74297830	MACS_peak_3299	21	11.5958	ZNF236 (-238334), ZNF516 (-90636)
chr18	75006329	75006378	MACS_peak_3301	14	7.73054	GALR1 (+44346)
chr18	75345606	75345697	MACS_peak_3302	16	8.8349	GALR1 (+383644)
chr18	75571685	75571727	MACS_peak_3303	10	5.52181	GALR1 (+609698)
chr18	75811720	75811875	MACS_peak_3304	26	14.3567	SALL3 (-928477), GALR1 (+849790)
chr18	76498914	76498959	MACS_peak_3305	11	6.07399	SALL3 (-241338)
chr18	77184466	77184621	MACS_peak_3307	27	14.9089	CTDP1 (-255257), NFATC1 (+24218)
chr18	77184729	77184869	MACS_peak_3308	23	12.7002	CTDP1 (-255002), NFATC1 (+24473)
chr18	77184906	77185180	MACS_peak_3309	53	29.2656	CTDP1 (-254758), NFATC1 (+24717)
chr18	77268782	77268898	MACS_peak_3311	17	9.38708	CTDP1 (-170961), NFATC1 (+108514)
chr18	77296690	77296823	MACS_peak_3312	19	10.4914	CTDP1 (-143044), NFATC1 (+136431)
chr18	77404066	77404244	MACS_peak_3314	17	9.38708	CTDP1 (-35646), NFATC1 (+243829)
chr18	77439306	77439499	MACS_peak_3315	20	11.0436	CTDP1 (-398)
chr18	77729214	77729277	MACS_peak_3316	26	14.3567	HSBP1L1 (+4664), TXNL4A (+19286)
chr18	77866709	77866992	MACS_peak_3317	28	15.4611	ADNP2 (-64)
chr19	245573	245785	MACS_peak_3319	36	19.8785	PPAP2C (+45490), OR4F17 (+135000)
chr19	245873	245951	MACS_peak_3320	12	6.62617	PPAP2C (+45257), OR4F17 (+135233)
chr19	1095350	1095808	MACS_peak_3321	125	69.0226	POLR2E (-188)
chr19	1274784	1274870	MACS_peak_3322	9	4.96963	C19orf24 (-693)
chr19	1438240	1438462	MACS_peak_3323	37	20.4307	RPS15 (-12)
chr19	1438471	1438581	MACS_peak_3324	10	5.52181	RPS15 (+163)
chr19	1652814	1653171	MACS_peak_3325	40	22.0872	TCF3 (-2707)
chr19	1668209	1668369	MACS_peak_3326	33	18.222	ONECUT3 (-85373), TCF3 (-18003)
chr19	1700903	1701261	MACS_peak_3327	42	23.1916	ONECUT3 (-52580), TCF3 (-50796)
chr19	1905675	1906029	MACS_peak_3329	45	24.8482	SCAMP4 (+479), ADAT3 (+479)
chr19	2056697	2056754	MACS_peak_3331	9	4.96963	MKNK2 (-5483), MOB3A (+39543)
chr19	2385248	2385373	MACS_peak_3333	12	6.62617	TMPRSS9 (-4473)
chr19	2950623	2950733	MACS_peak_3336	8	4.41745	TLE6 (-26858), ZNF77 (-5709)
chr19	3311043	3311337	MACS_peak_3339	138	76.201	NFIC (-55375), CELF5 (+86489)
chr19	3366378	3366431	MACS_peak_3340	12	6.62617	NFIC (-160)
chr19	3434681	3435171	MACS_peak_3342	54	29.8178	C19orf77 (+45614), NFIC (+68361)
chr19	3678098	3678417	MACS_peak_3343	51	28.1612	C19orf29 (-51445), PIP5K1C (+22219)
chr19	4124079	4124278	MACS_peak_3346	46	25.4003	MAP2K2 (-53)
chr19	4156061	4156160	MACS_peak_3347	47	25.9525	CREB3L3 (+2482), SIRT6 (+26485)
chr19	4247164	4247357	MACS_peak_3348	19	10.4914	EBI3 (+17721), TMIGD2 (+55167)
chr19	4402218	4402640	MACS_peak_3349	152	83.9315	SH3GL1 (-1864), CHAF1A (-231)
chr19	4724111	4724160	MACS_peak_3351	8	4.41745	DPP9 (-281)
chr19	4750216	4750266	MACS_peak_3352	20	11.0436	FEM1A (-41487), DPP9 (-26386)
chr19	4768126	4768205	MACS_peak_3354	21	11.5958	DPP9 (-44311), FEM1A (-23562)
chr19	4886667	4886712	MACS_peak_3355	12	6.62617	PLIN3 (-18910), ARRDC5 (+16189)
chr19	5828234	5828562	MACS_peak_3357	67	36.9961	NRTN (+4580), FUT6 (+11344)
chr19	5903503	5904074	MACS_peak_3358	141	77.8575	VMAC (-1063), NDUFA11 (+235)
chr19	6587054	6587096	MACS_peak_3361	8	4.41745	CD70 (+4088), TNFSF9 (+56065)
chr19	6689295	6689403	MACS_peak_3363	18	9.93926	TNFSF14 (-18750), C3 (+31313)
chr19	6709966	6710427	MACS_peak_3364	98	54.1137	TNFSF14 (-39598), C3 (+10465)
chr19	8279122	8279164	MACS_peak_3370	8	4.41745	CERS4 (+4926), CD320 (+94097)
chr19	8372953	8373066	MACS_peak_3371	9	4.96963	CD320 (+230)
chr19	8386100	8386603	MACS_peak_3372	147	81.1706	NDUFA7 (-72), RPS28 (-32)
chr19	8578923	8579160	MACS_peak_3373	32	17.6698	ZNF414 (+6)
chr19	8618776	8618827	MACS_peak_3374	26	14.3567	ZNF414 (-39754), MYO1F (+23529)
chr19	9117893	9117992	MACS_peak_3376	28	15.4611	OR1M1 (-85978), MUC16 (-25925)
chr19	9250827	9251378	MACS_peak_3377	84	46.3832	ZNF317 (+47), ZNF317 (+47)
chr19	9434771	9434915	MACS_peak_3378	12	6.62617	ZNF559 (+395)
chr19	10315690	10315865	MACS_peak_3383	29	16.0133	DNMT1 (-10023), S1PR2 (+26170)
chr19	12885760	12886108	MACS_peak_3384	54	29.8178	HOOK2 (+500)
chr19	13057060	13057203	MACS_peak_3385	11	6.07399	RAD23A (+478)
chr19	13341279	13341326	MACS_peak_3386	10	5.52181	IER2 (+80021), CACNA1A (+275971)
chr19	13522477	13522564	MACS_peak_3387	12	6.62617	CACNA1A (+94753), IER2 (+261239)
chr19	13597174	13597219	MACS_peak_3388	12	6.62617	CACNA1A (+20077), IER2 (+335915)
chr19	14085002	14085258	MACS_peak_3389	21	11.5958	PODNL1 (-20926), RFX1 (+32004)
chr19	14662718	14662795	MACS_peak_3392	11	6.07399	NDUFB7 (+20132), TECR (+22378)
chr19	14761419	14761506	MACS_peak_3393	34	18.7742	EMR3 (+24267), CLEC17A (+67567)
chr19	15924213	15924401	MACS_peak_3396	28	15.4611	OR10H1 (-5371), CYP4F2 (+84577)
chr19	16031828	16031947	MACS_peak_3399	42	23.1916	CYP4F2 (-23004), CYP4F11 (+13788)
chr19	16034045	16034146	MACS_peak_3400	13	7.17835	CYP4F2 (-25212), CYP4F11 (+11580)
chr19	16653324	16653441	MACS_peak_3402	9	4.96963	CHERP (-120)
chr19	17115736	17115802	MACS_peak_3404	13	7.17835	CPAMD8 (+21856), F2RL3 (+115943)
chr19	18067970	18068029	MACS_peak_3408	14	7.73054	KCNN1 (+5889), IL12RB1 (+129742)
chr19	18263567	18263974	MACS_peak_3409	79	43.6223	PIK3R2 (-245)
chr19	19431260	19431662	MACS_peak_3412	107	59.0834	MAU2 (-169), SUGP1 (-140)
chr19	21813396	21813521	MACS_peak_3416	41	22.6394	ZNF429 (+125022), ZNF100 (+136971)
chr19	21879839	21879906	MACS_peak_3417	18	9.93926	ZNF100 (+70557), ZNF429 (+191436)
chr19	24156281	24156336	MACS_peak_3422	13	7.17835	ZNF254 (-113667), ZNF726 (+58625)
chr19	28719932	28719984	MACS_peak_3423	11	6.07399	UQCRFS1 (+984178)
chr19	29497973	29498034	MACS_peak_3425	11	6.07399	UQCRFS1 (+206132)
chr19	29506285	29506947	MACS_peak_3426	135	74.5445	UQCRFS1 (+197520)
chr19	29507533	29507654	MACS_peak_3427	18	9.93926	UQCRFS1 (+196542)
chr19	29929393	29929524	MACS_peak_3428	50	27.6091	UQCRFS1 (-225323), VSTM2B (-88032)
chr19	29935237	29935304	MACS_peak_3429	8	4.41745	UQCRFS1 (-231135), VSTM2B (-82220)
chr19	30606883	30606986	MACS_peak_3431	22	12.148	ZNF536 (-256393), URI1 (+173789)
chr19	30621782	30621870	MACS_peak_3432	13	7.17835	ZNF536 (-241502), URI1 (+188680)
chr19	30714312	30714416	MACS_peak_3433	17	9.38708	ZNF536 (-148964), URI1 (+281218)
chr19	30774616	30774693	MACS_peak_3434	14	7.73054	ZNF536 (-88673), URI1 (+341509)
chr19	31192086	31192209	MACS_peak_3436	14	7.73054	ZNF536 (+328820), TSHZ3 (+648042)
chr19	31192350	31192411	MACS_peak_3437	9	4.96963	ZNF536 (+329053), TSHZ3 (+647809)
chr19	31670588	31670677	MACS_peak_3439	10	5.52181	TSHZ3 (+169557), ZNF536 (+807305)
chr19	32135026	32135066	MACS_peak_3441	8	4.41745	ZNF507 (-701468), TSHZ3 (-294856)
chr19	32349670	32349760	MACS_peak_3443	8	4.41745	TSHZ3 (-509525), ZNF507 (-486799)
chr19	32576245	32576338	MACS_peak_3444	8	4.41745	TSHZ3 (-736102), ZNF507 (-260222)
chr19	32681425	32681495	MACS_peak_3445	18	9.93926	TSHZ3 (-841270), ZNF507 (-155054)
chr19	32734668	32734763	MACS_peak_3446	8	4.41745	TSHZ3 (-894526), ZNF507 (-101798)
chr19	33023478	33023554	MACS_peak_3448	11	6.07399	PDCD5 (-48578), DPY19L3 (+126861)
chr19	33182475	33182790	MACS_peak_3450	30	16.5654	NUDT19 (-234)
chr19	34663182	34663339	MACS_peak_3454	19	10.4914	LSM14A (-91)
chr19	35213724	35213842	MACS_peak_3455	32	17.6698	ZNF181 (-11697), ZNF302 (+45216)
chr19	36146652	36146744	MACS_peak_3457	18	9.93926	UPK1A (-11017), COX6B1 (+7573)
chr19	36238997	36239473	MACS_peak_3458	77	42.5179	U2AF1L4 (-2899), LIN37 (-27)
chr19	36422438	36422834	MACS_peak_3459	81	44.7267	TYROBP (-23425), LRFN3 (-5386)
chr19	36765536	36765671	MACS_peak_3461	25	13.8045	ZNF565 (-60038), ZFP14 (+104501)
chr19	36780796	36780875	MACS_peak_3462	18	9.93926	ZNF565 (-75270), ZFP14 (+89269)
chr19	36980402	36980550	MACS_peak_3463	10	5.52181	ZNF566 (-13)
chr19	37766880	37767039	MACS_peak_3464	35	19.3263	HKR1 (-58620), ZNF383 (+49594)
chr19	37792193	37792267	MACS_peak_3465	25	13.8045	HKR1 (-33350), ZNF383 (+74864)
chr19	39411541	39411660	MACS_peak_3468	11	6.07399	SARS2 (+9935), NFKBIB (+21031)
chr19	39637483	39637577	MACS_peak_3469	12	6.62617	NCCRP1 (-50074), PAK4 (+21110)
chr19	39935885	39936518	MACS_peak_3471	215	118.719	SUPT5H (+16)
chr19	40029723	40029985	MACS_peak_3472	23	12.7002	EID2 (+984)
chr19	40030017	40030134	MACS_peak_3473	9	4.96963	EID2 (+762)
chr19	40385366	40385408	MACS_peak_3474	8	4.41745	FBL (-48333), FCGBP (+55146)
chr19	40971509	40971728	MACS_peak_3476	34	18.7742	SPTBN4 (-1507), BLVRB (+106)
chr19	41256326	41256470	MACS_peak_3477	16	8.8349	SNRPA (-361)
chr19	41256959	41257191	MACS_peak_3478	18	9.93926	SNRPA (+316)
chr19	41331562	41331665	MACS_peak_3479	15	8.28272	CYP2A6 (+24738), EGLN2 (+26280)
chr19	41595707	41595791	MACS_peak_3482	31	17.1176	CYP2F1 (-24604), CYP2A13 (+1381)
chr19	42363539	42364407	MACS_peak_3483	265	146.328	RPS19 (-15)
chr19	42472140	42472236	MACS_peak_3484	22	12.148	RABAC1 (-8660), ATP1A3 (+26194)
chr19	42494335	42494385	MACS_peak_3485	8	4.41745	RABAC1 (-30832), ATP1A3 (+4022)
chr19	42746788	42747232	MACS_peak_3488	66	36.444	GSK3A (-274)
chr19	44007421	44007467	MACS_peak_3492	11	6.07399	LYPD3 (-37613), ETHE1 (+23952)
chr19	45145831	45145917	MACS_peak_3496	18	9.93926	PVR (-1224)
chr19	45180701	45180759	MACS_peak_3497	17	9.38708	CEACAM16 (-21691), CEACAM19 (+6006)
chr19	45348349	45348474	MACS_peak_3498	13	7.17835	PVRL2 (-981)
chr19	45458348	45458627	MACS_peak_3499	44	24.296	CLPTM1 (-111)
chr19	46463047	46463111	MACS_peak_3501	24	13.2523	NANOS2 (-45043), NOVA2 (+13578)
chr19	46652389	46652526	MACS_peak_3502	38	20.9829	IGFL2 (+958)
chr19	46715960	46716004	MACS_peak_3503	11	6.07399	IGFL1 (-17027), IGFL2 (+64482)
chr19	47920913	47920965	MACS_peak_3506	10	5.52181	MEIS3 (+1846), DHX34 (+68401)
chr19	47925809	47926131	MACS_peak_3507	74	40.8614	MEIS3 (-3185)
chr19	47926205	47926303	MACS_peak_3508	39	21.5351	MEIS3 (-3469)
chr19	47926331	47926501	MACS_peak_3509	42	23.1916	MEIS3 (-3631)
chr19	48352875	48352938	MACS_peak_3510	23	12.7002	CRX (+27808), SULT2A1 (+36747)
chr19	48472933	48472985	MACS_peak_3511	18	9.93926	SULT2A1 (-83305), BSPH1 (+22468)
chr19	48533020	48533091	MACS_peak_3512	18	9.93926	CABP5 (+14255), ELSPBP1 (+35148)
chr19	48778409	48778469	MACS_peak_3514	11	6.07399	EMP3 (-50190), ZNF114 (+3937)
chr19	48948856	48949330	MACS_peak_3515	104	57.4268	GRWD1 (+63)
chr19	49058796	49058883	MACS_peak_3516	17	9.38708	SPACA4 (-51160), SULT2B1 (+3411)
chr19	49375380	49375909	MACS_peak_3517	57	31.4743	PLEKHA4 (-3761), PPP1R15A (-4)
chr19	49588326	49588556	MACS_peak_3519	22	12.148	SNRNP70 (-24)
chr19	49954883	49955385	MACS_peak_3521	103	56.8747	ALDH16A1 (-1339), PIH1D1 (-19)
[truncated: 2,307 more rows]

## Sheet: coding,non_coding genes p53null
Chromosome	Start	End	#Overlaped_Genes	Downstream_FW_Gene	Symbol	Distance	Downstream_REV_Gene	Symbol	Distance
[truncated: 4,214 more rows]
